# Supplementary material for: C2CDB: an advanced platform integrating comprehensive information and analysis tools of cancer-related circRNAs
Source: Bioinform Adv. 2024 Aug 16;4(1):vbae112. doi: 10.1093/bioadv/vbae112 (PMC11379471; doi:10.1093/bioadv/vbae112)
Supplement: vbae112_Supplementary_Data [file vbae112_supplementary_data.zip]

Archive with 6 entries (6 files):
- Supplementary Table S2.xlsx
- Supplementary Table S3.xlsx
- Supplementary Table S4.xlsx
- Supplementary Table S5.xlsx
- Supplementary Table S6.xlsx
- Supplementary Table S1.xlsx
