# Supplementary material for: C2CDB: an advanced platform integrating comprehensive information and analysis tools of cancer-related circRNAs
Source: Bioinform Adv. 2024 Aug 16;4(1):vbae112. doi: 10.1093/bioadv/vbae112 (PMC11379471; doi:10.1093/bioadv/vbae112)
Supplement: vbae112_Supplementary_Data [file vbae112_supplementary_data.zip › Supplementary Table S2.xlsx]

## Sheet: Table S2
BioProject	Accession	Tissue tissue	Organ system	PMID	Study overall design	Treatment	Genetic perturbation	Library construction method	Sequencing platform	Reads size
PRJNA576920	SAMN13014262	placenta	Placenta System	34140680	The human transcriptome consists of various RNA biotypes including multiple types of non-coding RNAs (ncRNAs). Current ncRNA compendia remain incomplete partially because they are almost exclusively derived from the interrogation of small- and polyadenylated RNAs. Here, we present a more comprehensive atlas of the human transcriptome that is derived from matching polyA-, total-, and small-RNA pro…	No treatment	Not perturbed	rRNA depletion and stranded library	Illumina HiSeq 4000	PE76
PRJNA576920	SAMN13014265	lymph node	Lymphatic System
PRJNA576920	SAMN13014268	uterus	Female Reproductive System
PRJNA576920	SAMN13014270	thyroid	Endocrine System
PRJNA576920	SAMN13014274	fallopian tube	Female Reproductive System
PRJNA576920	SAMN13014281	adipose	Adipose System
PRJNA576920	SAMN13014284	pancreas	Gastrointestinal System
PRJNA576920	SAMN13014287	breast	Female Reproductive System
PRJNA576920	SAMN13014292	proximal colon	Gastrointestinal System
PRJNA576920	SAMN13014295	esophagus	Gastrointestinal System
PRJNA576920	SAMN13014299	brain	Central Nervous System
PRJNA576920	SAMN13014302	liver	Hepatic System
PRJNA576920	SAMN13014303	pericardium	Cardiac System
PRJNA576920	SAMN13014306	vena cava	Cardiac System
PRJNA576920	SAMN13014309	trachea	Pulmonary System
PRJNA576920	SAMN13014313	distal colon	Gastrointestinal System
PRJNA576920	SAMN13014315	right ventricle	Cardiac System
PRJNA576920	SAMN13014318	right atrium	Cardiac System
PRJNA576920	SAMN13014324	left ventricle	Cardiac System
PRJNA576920	SAMN13014327	left atruim	Cardiac System
PRJNA576920	SAMN13014332	spleen	Lymphatic System
PRJNA576920	SAMN13014335	heart	Cardiac System
PRJNA576920	SAMN13014340	lung	Pulmonary System
PRJNA576920	SAMN13014341	thymus	Hematopoietic System
PRJNA576920	SAMN13014344	small intestine	Gastrointestinal System
PRJNA576920	SAMN13014347	skeletal muscle	Skeletal Muscle System
PRJNA576920	SAMN13014350	kidney	Renal System
PRJNA576920	SAMN13014353	ovary	Female Reproductive System
PRJNA576920	SAMN13014356	testicle	Male Reproductive System
PRJNA576920	SAMN13014358	prostate	Male Reproductive System
PRJNA576920	SAMN13014361	Fetal Brain	Central Nervous System
PRJNA576920	SAMN13014364	Brain parietal cortex	Central Nervous System
PRJNA576920	SAMN13014367	colon	Gastrointestinal System
PRJNA576920	SAMN13014372	stomach	Gastrointestinal System
PRJNA576920	SAMN13014375	adrenal	Endocrine System
PRJNA576920	SAMN13014378	bladder	Urethral System
PRJNA576920	SAMN13014382	cervix	Female Reproductive System
PRJNA576920	SAMN13014383	Brain occipital cortex	Central Nervous System
PRJNA576920	SAMN13014386	Brain striatum	Central Nervous System
PRJNA576920	SAMN13014389	Brain frontal cortex	Central Nervous System
PRJNA576920	SAMN13014392	Brain stem	Central Nervous System
PRJNA576920	SAMN13014395	Brain cerebellum	Central Nervous System
PRJNA576920	SAMN13014729	duodenum	Gastrointestinal System
PRJNA576920	SAMN13014732	jejunum	Gastrointestinal System
PRJNA576920	SAMN13014735	ileum	Gastrointestinal System
ENCODE	ENCFF001RMX	heart	Cardiac System	22955616	RNA profiling data sets generated by the Production ENCODE project	No treatment	Not perturbed	rRNA depletion and stranded library	Illumina HiSeq 2000	PE101
ENCODE	ENCFF001RMZ	diencephalon	Central Nervous System	22955616	RNA profiling data sets generated by the Production ENCODE project	No treatment	Not perturbed	rRNA depletion and stranded library	Illumina HiSeq 2000	PE101
ENCODE	ENCFF001RNB	spinal cord	Central Nervous System	22955616	RNA profiling data sets generated by the Production ENCODE project	No treatment	Not perturbed	rRNA depletion and stranded library	Illumina HiSeq 2000	PE101
ENCODE	ENCFF001RND	urinary bladder	Urethral System	22955616	RNA profiling data sets generated by the Production ENCODE project	No treatment	Not perturbed	rRNA depletion and stranded library	Illumina HiSeq 2000	PE101
ENCODE	ENCFF001RNF	stomach	Gastrointestinal System	22955616	RNA profiling data sets generated by the Production ENCODE project	No treatment	Not perturbed	rRNA depletion and stranded library	Illumina HiSeq 2000	PE101
ENCODE	ENCFF001RNH	uterus	Female Reproductive System	22955616	RNA profiling data sets generated by the Production ENCODE project	No treatment	Not perturbed	rRNA depletion and stranded library	Illumina HiSeq 2000	PE101
ENCODE	ENCFF001RNJ	temporal lobe	Central Nervous System	22955616	RNA profiling data sets generated by the Production ENCODE project	No treatment	Not perturbed	rRNA depletion and stranded library	Illumina HiSeq 2000	PE101
ENCODE	ENCFF001RNL	thyroid gland	Endocrine System	22955616	RNA profiling data sets generated by the Production ENCODE project	No treatment	Not perturbed	rRNA depletion and stranded library	Illumina HiSeq 2000	PE101
ENCODE	ENCFF001RNN	occipital lobe	Central Nervous System	22955616	RNA profiling data sets generated by the Production ENCODE project	No treatment	Not perturbed	rRNA depletion and stranded library	Illumina HiSeq 2000	PE101
ENCODE	ENCFF001RNR	liver	Hepatic System	22955616	RNA profiling data sets generated by the Production ENCODE project	No treatment	Not perturbed	rRNA depletion and stranded library	Illumina HiSeq 2000	PE101
ENCODE	ENCFF001RNT	camera-type eye	Sensory system	22955616	RNA profiling data sets generated by the Production ENCODE project	No treatment	Not perturbed	rRNA depletion and stranded library	Illumina HiSeq 2000	PE101
ENCODE	ENCFF001RNV	frontal cortex	Central Nervous System	22955616	RNA profiling data sets generated by the Production ENCODE project	No treatment	Not perturbed	rRNA depletion and stranded library	Illumina HiSeq 2000	PE101
ENCODE	ENCFF001RNX	liver	Hepatic System	22955616	RNA profiling data sets generated by the Production ENCODE project	No treatment	Not perturbed	rRNA depletion and stranded library	Illumina HiSeq 2000	PE101
ENCODE	ENCFF001RNZ	diencephalon	Central Nervous System	22955616	RNA profiling data sets generated by the Production ENCODE project	No treatment	Not perturbed	rRNA depletion and stranded library	Illumina HiSeq 2000	PE101
ENCODE	ENCFF001ROB	parietal lobe	Central Nervous System	22955616	RNA profiling data sets generated by the Production ENCODE project	No treatment	Not perturbed	rRNA depletion and stranded library	Illumina HiSeq 2000	PE101
ENCODE	ENCFF001ROD	thyroid gland	Endocrine System	22955616	RNA profiling data sets generated by the Production ENCODE project	No treatment	Not perturbed	rRNA depletion and stranded library	Illumina HiSeq 2000	PE101
ENCODE	ENCFF001ROF	tongue	Sensory system	22955616	RNA profiling data sets generated by the Production ENCODE project	No treatment	Not perturbed	rRNA depletion and stranded library	Illumina HiSeq 2000	PE101
ENCODE	ENCFF001ROH	skeletal muscle tissue	Skeletal Muscle System	22955616	RNA profiling data sets generated by the Production ENCODE project	No treatment	Not perturbed	rRNA depletion and stranded library	Illumina HiSeq 2000	PE101
ENCODE	ENCFF001ROJ	camera-type eye	Sensory system	22955616	RNA profiling data sets generated by the Production ENCODE project	No treatment	Not perturbed	rRNA depletion and stranded library	Illumina HiSeq 2000	PE101
ENCODE	ENCFF001ROL	cerebellum	Central Nervous System	22955616	RNA profiling data sets generated by the Production ENCODE project	No treatment	Not perturbed	rRNA depletion and stranded library	Illumina HiSeq 2000	PE101
ENCODE	ENCFF001RON	tongue	Sensory system	22955616	RNA profiling data sets generated by the Production ENCODE project	No treatment	Not perturbed	rRNA depletion and stranded library	Illumina HiSeq 2000	PE101
ENCODE	ENCFF001ROP	stomach	Gastrointestinal System	22955616	RNA profiling data sets generated by the Production ENCODE project	No treatment	Not perturbed	rRNA depletion and stranded library	Illumina HiSeq 2000	PE101
ENCODE	ENCFF001ROT	uterus	Female Reproductive System	22955616	RNA profiling data sets generated by the Production ENCODE project	No treatment	Not perturbed	rRNA depletion and stranded library	Illumina HiSeq 2000	PE101
ENCODE	ENCFF001ROV	frontal cortex	Central Nervous System	22955616	RNA profiling data sets generated by the Production ENCODE project	No treatment	Not perturbed	rRNA depletion and stranded library	Illumina HiSeq 2000	PE101
ENCODE	ENCFF001ROX	urinary bladder	Urethral System	22955616	RNA profiling data sets generated by the Production ENCODE project	No treatment	Not perturbed	rRNA depletion and stranded library	Illumina HiSeq 2000	PE101
ENCODE	ENCFF001ROZ	metanephros	Renal System	22955616	RNA profiling data sets generated by the Production ENCODE project	No treatment	Not perturbed	rRNA depletion and stranded library	Illumina HiSeq 2000	PE101
ENCODE	ENCFF001RPB	heart	Cardiac System	22955616	RNA profiling data sets generated by the Production ENCODE project	No treatment	Not perturbed	rRNA depletion and stranded library	Illumina HiSeq 2000	PE101
ENCODE	ENCFF001RPD	spinal cord	Central Nervous System	22955616	RNA profiling data sets generated by the Production ENCODE project	No treatment	Not perturbed	rRNA depletion and stranded library	Illumina HiSeq 2000	PE101
ENCODE	ENCFF001RPF	skeletal muscle tissue	Skeletal Muscle System	22955616	RNA profiling data sets generated by the Production ENCODE project	No treatment	Not perturbed	rRNA depletion and stranded library	Illumina HiSeq 2000	PE101
ENCODE	ENCFF001RPH	cerebellum	Central Nervous System	22955616	RNA profiling data sets generated by the Production ENCODE project	No treatment	Not perturbed	rRNA depletion and stranded library	Illumina HiSeq 2000	PE101
ENCODE	ENCFF001RPJ	metanephros	Renal System	22955616	RNA profiling data sets generated by the Production ENCODE project	No treatment	Not perturbed	rRNA depletion and stranded library	Illumina HiSeq 2000	PE101
ENCODE	ENCFF001RPL	skin of body	Integumental system	22955616	RNA profiling data sets generated by the Production ENCODE project	No treatment	Not perturbed	rRNA depletion and stranded library	Illumina HiSeq 2000	PE101
ENCODE	ENCFF001RPN	parietal lobe	Central Nervous System	22955616	RNA profiling data sets generated by the Production ENCODE project	No treatment	Not perturbed	rRNA depletion and stranded library	Illumina HiSeq 2000	PE101
ENCODE	ENCFF001RPP	occipital lobe	Central Nervous System	22955616	RNA profiling data sets generated by the Production ENCODE project	No treatment	Not perturbed	rRNA depletion and stranded library	Illumina HiSeq 2000	PE101
ENCODE	ENCFF001RPR	temporal lobe	Central Nervous System	22955616	RNA profiling data sets generated by the Production ENCODE project	No treatment	Not perturbed	rRNA depletion and stranded library	Illumina HiSeq 2000	PE101
ENCODE	ENCFF001RPT	skin of body	Integumental system	22955616	RNA profiling data sets generated by the Production ENCODE project	No treatment	Not perturbed	rRNA depletion and stranded library	Illumina HiSeq 2000	PE101
ENCODE	ENCFF001RTS	heart	Cardiac System	22955616	RNA profiling data sets generated by the Production ENCODE project	No treatment	Not perturbed	rRNA depletion and stranded library	Illumina HiSeq 2000	PE101
ENCODE	ENCFF001RTY	liver	Hepatic System	22955616	RNA profiling data sets generated by the Production ENCODE project	No treatment	Not perturbed	rRNA depletion and stranded library	Illumina HiSeq 2000	PE101
ENCODE	ENCFF001RUA	liver	Hepatic System	22955616	RNA profiling data sets generated by the Production ENCODE project	No treatment	Not perturbed	rRNA depletion and stranded library	Illumina HiSeq 2000	PE101
ENCODE	ENCFF001SBH	umbilical cord	Other	22955616	RNA profiling data sets generated by the Production ENCODE project	No treatment	Not perturbed	rRNA depletion and stranded library	Illumina HiSeq 2000	PE101
ENCODE	ENCFF001SBJ	umbilical cord	Other	22955616	RNA profiling data sets generated by the Production ENCODE project	No treatment	Not perturbed	rRNA depletion and stranded library	Illumina HiSeq 2000	PE101
ENCODE	ENCFF002BUL	lung	Pulmonary System	22955616	RNA profiling data sets generated by the Production ENCODE project	No treatment	Not perturbed	rRNA depletion and stranded library	Illumina HiSeq 2000	PE101
ENCODE	ENCFF002BUM	lung	Pulmonary System	22955616	RNA profiling data sets generated by the Production ENCODE project	No treatment	Not perturbed	rRNA depletion and stranded library	Illumina HiSeq 2000	PE101
ENCODE	ENCFF002QSJ	middle frontal area 46	Central Nervous System	22955616	RNA profiling data sets generated by the Production ENCODE project	No treatment	Not perturbed	Stranded library	Illumina HiSeq 2500	SE101
ENCODE	ENCFF003AXA	gastroesophageal sphincter	Skeletal Muscle System	22955616	RNA profiling data sets generated by the Production ENCODE project	No treatment	Not perturbed	rRNA depletion and stranded library	Illumina HiSeq 2500	PE101
ENCODE	ENCFF004CNM	gastrocnemius medialis	Skeletal Muscle System	22955616	RNA profiling data sets generated by the Production ENCODE project	No treatment	Not perturbed	rRNA depletion and stranded library	Illumina HiSeq 2000	PE101
ENCODE	ENCFF013YQN	middle frontal area 46	Central Nervous System	22955616	RNA profiling data sets generated by the Production ENCODE project	No treatment	Not perturbed	Stranded library	Illumina HiSeq 2500	SE101
ENCODE	ENCFF017FUT	ovary	Female Reproductive System	22955616	RNA profiling data sets generated by the Production ENCODE project	No treatment	Not perturbed	rRNA depletion and stranded library	Illumina HiSeq 2500	PE101
ENCODE	ENCFF035HHL	esophagus muscularis mucosa	Skeletal Muscle System	22955616	RNA profiling data sets generated by the Production ENCODE project	No treatment	Not perturbed	rRNA depletion and stranded library	Illumina HiSeq 2500	PE101
ENCODE	ENCFF036EKB	middle frontal area 46	Central Nervous System	22955616	RNA profiling data sets generated by the Production ENCODE project	No treatment	Not perturbed	Stranded library	Illumina HiSeq 2500	SE101
ENCODE	ENCFF036SUL	placenta	Placenta System	22955616	RNA profiling data sets generated by the Production ENCODE project	No treatment	Not perturbed	Stranded library	Illumina HiSeq 2500	SE100
ENCODE	ENCFF038JEE	esophagus squamous epithelium	Gastrointestinal System	22955616	RNA profiling data sets generated by the Production ENCODE project	No treatment	Not perturbed	rRNA depletion and stranded library	Illumina HiSeq 2500	PE101
ENCODE	ENCFF038XGR	right lobe of liver	Hepatic System	22955616	RNA profiling data sets generated by the Production ENCODE project	No treatment	Not perturbed	Stranded library	Illumina HiSeq 2500	SE100
ENCODE	ENCFF052TFM	lower leg skin	Integumental system	22955616	RNA profiling data sets generated by the Production ENCODE project	No treatment	Not perturbed	rRNA depletion and stranded library	Illumina HiSeq 2500	PE101
ENCODE	ENCFF054ZKZ	middle frontal area 46	Central Nervous System	22955616	RNA profiling data sets generated by the Production ENCODE project	No treatment	Not perturbed	Stranded library	Illumina HiSeq 2500	SE101
ENCODE	ENCFF057NQF	middle frontal area 46	Central Nervous System	22955616	RNA profiling data sets generated by the Production ENCODE project	No treatment	Not perturbed	Stranded library	Illumina HiSeq 2500	SE101
ENCODE	ENCFF059NUE	placenta	Placenta System	22955616	RNA profiling data sets generated by the Production ENCODE project	No treatment	Not perturbed	Stranded library	Illumina HiSeq 2500	SE100
ENCODE	ENCFF060HIC	middle frontal area 46	Central Nervous System	22955616	RNA profiling data sets generated by the Production ENCODE project	No treatment	Not perturbed	Stranded library	Illumina HiSeq 2500	SE101
ENCODE	ENCFF064HEH	sigmoid colon	Gastrointestinal System	22955616	RNA profiling data sets generated by the Production ENCODE project	No treatment	Not perturbed	rRNA depletion and stranded library	Illumina HiSeq 2500	PE101
ENCODE	ENCFF066JNX	middle frontal area 46	Central Nervous System	22955616	RNA profiling data sets generated by the Production ENCODE project	No treatment	Not perturbed	Stranded library	Illumina HiSeq 2500	SE101
ENCODE	ENCFF071QNA	ovary	Female Reproductive System	22955616	RNA profiling data sets generated by the Production ENCODE project	No treatment	Not perturbed	Stranded library	Illumina HiSeq 2500	SE100
ENCODE	ENCFF072VKD	thyroid gland	Endocrine System	22955616	RNA profiling data sets generated by the Production ENCODE project	No treatment	Not perturbed	rRNA depletion and stranded library	Illumina HiSeq 2500	PE101
ENCODE	ENCFF081JSL	middle frontal area 46	Central Nervous System	22955616	RNA profiling data sets generated by the Production ENCODE project	No treatment	Not perturbed	Stranded library	Illumina HiSeq 2500	SE101
ENCODE	ENCFF086TFZ	thyroid gland	Endocrine System	22955616	RNA profiling data sets generated by the Production ENCODE project	No treatment	Not perturbed	rRNA depletion and stranded library	Illumina HiSeq 2500	PE101
ENCODE	ENCFF087NWY	placenta	Placenta System	22955616	RNA profiling data sets generated by the Production ENCODE project	No treatment	Not perturbed	Stranded library	Illumina HiSeq 2500	SE100
ENCODE	ENCFF089IMF	middle frontal area 46	Central Nervous System	22955616	RNA profiling data sets generated by the Production ENCODE project	No treatment	Not perturbed	Stranded library	Illumina HiSeq 2500	SE101
ENCODE	ENCFF091UZU	esophagus muscularis mucosa	Skeletal Muscle System	22955616	RNA profiling data sets generated by the Production ENCODE project	No treatment	Not perturbed	rRNA depletion and stranded library	Illumina HiSeq 2500	PE101
ENCODE	ENCFF092DJV	middle frontal area 46	Central Nervous System	22955616	RNA profiling data sets generated by the Production ENCODE project	No treatment	Not perturbed	Stranded library	Illumina HiSeq 2500	SE101
ENCODE	ENCFF094GNI	middle frontal area 46	Central Nervous System	22955616	RNA profiling data sets generated by the Production ENCODE project	No treatment	Not perturbed	Stranded library	Illumina HiSeq 2500	SE101
ENCODE	ENCFF097YEA	transverse colon	Gastrointestinal System	22955616	RNA profiling data sets generated by the Production ENCODE project	No treatment	Not perturbed	rRNA depletion and stranded library	Illumina HiSeq 2500	PE101
ENCODE	ENCFF100GZL	middle frontal area 46	Central Nervous System	22955616	RNA profiling data sets generated by the Production ENCODE project	No treatment	Not perturbed	Stranded library	Illumina HiSeq 2500	SE101
ENCODE	ENCFF100JXO	heart left ventricle	Cardiac System	22955616	RNA profiling data sets generated by the Production ENCODE project	No treatment	Not perturbed	Stranded library	Illumina HiSeq 2500	SE100
ENCODE	ENCFF107XDJ	middle frontal area 46	Central Nervous System	22955616	RNA profiling data sets generated by the Production ENCODE project	No treatment	Not perturbed	Stranded library	Illumina HiSeq 2500	SE101
ENCODE	ENCFF108FYW	middle frontal area 46	Central Nervous System	22955616	RNA profiling data sets generated by the Production ENCODE project	No treatment	Not perturbed	Stranded library	Illumina HiSeq 2500	SE101
ENCODE	ENCFF109YCF	middle frontal area 46	Central Nervous System	22955616	RNA profiling data sets generated by the Production ENCODE project	No treatment	Not perturbed	Stranded library	Illumina HiSeq 2500	SE101
ENCODE	ENCFF115LZR	spleen	Lymphatic System	22955616	RNA profiling data sets generated by the Production ENCODE project	No treatment	Not perturbed	Stranded library	Illumina HiSeq 2500	SE100
ENCODE	ENCFF120KJF	middle frontal area 46	Central Nervous System	22955616	RNA profiling data sets generated by the Production ENCODE project	No treatment	Not perturbed	Stranded library	Illumina HiSeq 2500	SE101
ENCODE	ENCFF122HNW	transverse colon	Gastrointestinal System	22955616	RNA profiling data sets generated by the Production ENCODE project	No treatment	Not perturbed	rRNA depletion and stranded library	Illumina HiSeq 2500	PE101
ENCODE	ENCFF125WYG	ovary	Female Reproductive System	22955616	RNA profiling data sets generated by the Production ENCODE project	No treatment	Not perturbed	Stranded library	Illumina HiSeq 2500	SE100
ENCODE	ENCFF128VRA	heart right ventricle	Cardiac System	22955616	RNA profiling data sets generated by the Production ENCODE project	No treatment	Not perturbed	Stranded library	Illumina HiSeq 2500	SE100
ENCODE	ENCFF132CUZ	heart left ventricle	Cardiac System	22955616	RNA profiling data sets generated by the Production ENCODE project	No treatment	Not perturbed	Stranded library	Illumina HiSeq 2500	SE100
ENCODE	ENCFF132HYO	placenta	Placenta System	22955616	RNA profiling data sets generated by the Production ENCODE project	No treatment	Not perturbed	Stranded library	Illumina HiSeq 2500	SE100
ENCODE	ENCFF134GTF	middle frontal area 46	Central Nervous System	22955616	RNA profiling data sets generated by the Production ENCODE project	No treatment	Not perturbed	Stranded library	Illumina HiSeq 2500	SE101
ENCODE	ENCFF134IHT	mucosa of descending colon	Gastrointestinal System	22955616	RNA profiling data sets generated by the Production ENCODE project	No treatment	Not perturbed	Stranded library	Illumina HiSeq 2500	SE100
ENCODE	ENCFF139SHO	gastrocnemius medialis	Skeletal Muscle System	22955616	RNA profiling data sets generated by the Production ENCODE project	No treatment	Not perturbed	rRNA depletion and stranded library	Illumina HiSeq 2500	PE101
ENCODE	ENCFF140UYT	testis	Male Reproductive System	22955616	RNA profiling data sets generated by the Production ENCODE project	No treatment	Not perturbed	rRNA depletion and stranded library	Illumina HiSeq 2500	PE101
ENCODE	ENCFF143XZQ	middle frontal area 46	Central Nervous System	22955616	RNA profiling data sets generated by the Production ENCODE project	No treatment	Not perturbed	Stranded library	Illumina HiSeq 2500	SE101
ENCODE	ENCFF150OQH	thoracic aorta	Cardiac System	22955616	RNA profiling data sets generated by the Production ENCODE project	No treatment	Not perturbed	rRNA depletion and stranded library	Illumina HiSeq 2500	PE101
ENCODE	ENCFF150VSG	lung	Pulmonary System	22955616	RNA profiling data sets generated by the Production ENCODE project	No treatment	Not perturbed	Stranded library	Illumina HiSeq 2500	SE100
ENCODE	ENCFF151GUG	thyroid gland	Endocrine System	22955616	RNA profiling data sets generated by the Production ENCODE project	No treatment	Not perturbed	rRNA depletion and stranded library	Illumina HiSeq 2500	PE101
ENCODE	ENCFF153ULW	sigmoid colon	Gastrointestinal System	22955616	RNA profiling data sets generated by the Production ENCODE project	No treatment	Not perturbed	rRNA depletion and stranded library	Illumina HiSeq 2500	PE101
ENCODE	ENCFF153XNS	ovary	Female Reproductive System	22955616	RNA profiling data sets generated by the Production ENCODE project	No treatment	Not perturbed	Stranded library	Illumina HiSeq 2500	SE100
ENCODE	ENCFF154YIH	lower lobe of left lung	Pulmonary System	22955616	RNA profiling data sets generated by the Production ENCODE project	No treatment	Not perturbed	Stranded library	Illumina HiSeq 2500	SE100
ENCODE	ENCFF155XBJ	lung	Pulmonary System	22955616	RNA profiling data sets generated by the Production ENCODE project	No treatment	Not perturbed	Stranded library	Illumina HiSeq 2500	SE100
ENCODE	ENCFF173AFN	gastrocnemius medialis	Skeletal Muscle System	22955616	RNA profiling data sets generated by the Production ENCODE project	No treatment	Not perturbed	rRNA depletion and stranded library	Illumina HiSeq 2500	PE101
ENCODE	ENCFF174VTG	middle frontal area 46	Central Nervous System	22955616	RNA profiling data sets generated by the Production ENCODE project	No treatment	Not perturbed	Stranded library	Illumina HiSeq 2500	SE101
ENCODE	ENCFF176RDU	lower lobe of right lung	Pulmonary System	22955616	RNA profiling data sets generated by the Production ENCODE project	No treatment	Not perturbed	Stranded library	Illumina HiSeq 2500	SE100
ENCODE	ENCFF176RQH	vagina	Female Reproductive System	22955616	RNA profiling data sets generated by the Production ENCODE project	No treatment	Not perturbed	rRNA depletion and stranded library	Illumina HiSeq 2500	PE101
ENCODE	ENCFF180MTM	posterior vena cava	Cardiac System	22955616	RNA profiling data sets generated by the Production ENCODE project	No treatment	Not perturbed	Stranded library	Illumina HiSeq 2500	SE100
ENCODE	ENCFF183HMG	pancreas	Gastrointestinal System	22955616	RNA profiling data sets generated by the Production ENCODE project	No treatment	Not perturbed	Stranded library	Illumina HiSeq 2500	SE100
ENCODE	ENCFF190CKD	middle frontal area 46	Central Nervous System	22955616	RNA profiling data sets generated by the Production ENCODE project	No treatment	Not perturbed	Stranded library	Illumina HiSeq 2500	SE101
ENCODE	ENCFF190JNY	middle frontal area 46	Central Nervous System	22955616	RNA profiling data sets generated by the Production ENCODE project	No treatment	Not perturbed	Stranded library	Illumina HiSeq 2500	SE101
ENCODE	ENCFF208XMO	uterus	Female Reproductive System	22955616	RNA profiling data sets generated by the Production ENCODE project	No treatment	Not perturbed	rRNA depletion and stranded library	Illumina HiSeq 2500	PE101
ENCODE	ENCFF215EBJ	placenta	Placenta System	22955616	RNA profiling data sets generated by the Production ENCODE project	No treatment	Not perturbed	Stranded library	Illumina HiSeq 2500	SE100
ENCODE	ENCFF217SRQ	middle frontal area 46	Central Nervous System	22955616	RNA profiling data sets generated by the Production ENCODE project	No treatment	Not perturbed	Stranded library	Illumina HiSeq 2500	SE101
ENCODE	ENCFF225SGI	middle frontal area 46	Central Nervous System	22955616	RNA profiling data sets generated by the Production ENCODE project	No treatment	Not perturbed	Stranded library	Illumina HiSeq 2500	SE101
ENCODE	ENCFF225WDJ	middle frontal area 46	Central Nervous System	22955616	RNA profiling data sets generated by the Production ENCODE project	No treatment	Not perturbed	Stranded library	Illumina HiSeq 2500	SE101
ENCODE	ENCFF230IEF	middle frontal area 46	Central Nervous System	22955616	RNA profiling data sets generated by the Production ENCODE project	No treatment	Not perturbed	Stranded library	Illumina HiSeq 2500	SE101
ENCODE	ENCFF232YFL	omental fat pad	Adipose System	22955616	RNA profiling data sets generated by the Production ENCODE project	No treatment	Not perturbed	rRNA depletion and stranded library	Illumina HiSeq 2500	PE101
ENCODE	ENCFF240RDE	middle frontal area 46	Central Nervous System	22955616	RNA profiling data sets generated by the Production ENCODE project	No treatment	Not perturbed	Stranded library	Illumina HiSeq 2500	SE101
ENCODE	ENCFF241NPN	placenta	Placenta System	22955616	RNA profiling data sets generated by the Production ENCODE project	No treatment	Not perturbed	Stranded library	Illumina HiSeq 2500	SE100
ENCODE	ENCFF241VAJ	middle frontal area 46	Central Nervous System	22955616	RNA profiling data sets generated by the Production ENCODE project	No treatment	Not perturbed	Stranded library	Illumina HiSeq 2500	SE101
ENCODE	ENCFF241XSI	middle frontal area 46	Central Nervous System	22955616	RNA profiling data sets generated by the Production ENCODE project	No treatment	Not perturbed	Stranded library	Illumina HiSeq 2500	SE101
ENCODE	ENCFF242PAQ	middle frontal area 46	Central Nervous System	22955616	RNA profiling data sets generated by the Production ENCODE project	No treatment	Not perturbed	Stranded library	Illumina HiSeq 2500	SE101
ENCODE	ENCFF243LZI	upper lobe of left lung	Pulmonary System	22955616	RNA profiling data sets generated by the Production ENCODE project	No treatment	Not perturbed	Stranded library	Illumina HiSeq 2500	SE100
ENCODE	ENCFF243SEM	middle frontal area 46	Central Nervous System	22955616	RNA profiling data sets generated by the Production ENCODE project	No treatment	Not perturbed	Stranded library	Illumina HiSeq 2500	SE101
ENCODE	ENCFF244NQD	middle frontal area 46	Central Nervous System	22955616	RNA profiling data sets generated by the Production ENCODE project	No treatment	Not perturbed	Stranded library	Illumina HiSeq 2500	SE101
ENCODE	ENCFF246QAD	esophagus squamous epithelium	Gastrointestinal System	22955616	RNA profiling data sets generated by the Production ENCODE project	No treatment	Not perturbed	rRNA depletion and stranded library	Illumina HiSeq 2500	PE101
ENCODE	ENCFF250BPC	gastroesophageal sphincter	Skeletal Muscle System	22955616	RNA profiling data sets generated by the Production ENCODE project	No treatment	Not perturbed	rRNA depletion and stranded library	Illumina HiSeq 2500	PE101
ENCODE	ENCFF258ANH	right cardiac atrium	Cardiac System	22955616	RNA profiling data sets generated by the Production ENCODE project	No treatment	Not perturbed	Stranded library	Illumina HiSeq 2500	SE100
ENCODE	ENCFF261ZHF	psoas muscle	Skeletal Muscle System	22955616	RNA profiling data sets generated by the Production ENCODE project	No treatment	Not perturbed	Stranded library	Illumina HiSeq 2500	SE100
ENCODE	ENCFF268CYO	middle frontal area 46	Central Nervous System	22955616	RNA profiling data sets generated by the Production ENCODE project	No treatment	Not perturbed	Stranded library	Illumina HiSeq 2500	SE101
ENCODE	ENCFF268QLL	breast epithelium	Other	22955616	RNA profiling data sets generated by the Production ENCODE project	No treatment	Not perturbed	rRNA depletion and stranded library	Illumina HiSeq 2500	PE101
ENCODE	ENCFF281PBY	tibial nerve	Peripheral nervous system	22955616	RNA profiling data sets generated by the Production ENCODE project	No treatment	Not perturbed	rRNA depletion and stranded library	Illumina HiSeq 2500	PE101
ENCODE	ENCFF284BGW	suprapubic skin	Integumental system	22955616	RNA profiling data sets generated by the Production ENCODE project	No treatment	Not perturbed	rRNA depletion and stranded library	Illumina HiSeq 2500	PE101
ENCODE	ENCFF285WWW	pancreas	Gastrointestinal System	22955616	RNA profiling data sets generated by the Production ENCODE project	No treatment	Not perturbed	Stranded library	Illumina HiSeq 2500	SE100
ENCODE	ENCFF287FKS	left colon	Gastrointestinal System	22955616	RNA profiling data sets generated by the Production ENCODE project	No treatment	Not perturbed	Stranded library	Illumina HiSeq 2500	SE100
ENCODE	ENCFF290PHL	middle frontal area 46	Central Nervous System	22955616	RNA profiling data sets generated by the Production ENCODE project	No treatment	Not perturbed	Stranded library	Illumina HiSeq 2500	SE101
ENCODE	ENCFF291TEH	placenta	Placenta System	22955616	RNA profiling data sets generated by the Production ENCODE project	No treatment	Not perturbed	Stranded library	Illumina HiSeq 2500	SE100
ENCODE	ENCFF292GCJ	middle frontal area 46	Central Nervous System	22955616	RNA profiling data sets generated by the Production ENCODE project	No treatment	Not perturbed	Stranded library	Illumina HiSeq 2500	SE101
ENCODE	ENCFF293FIY	psoas muscle	Skeletal Muscle System	22955616	RNA profiling data sets generated by the Production ENCODE project	No treatment	Not perturbed	Stranded library	Illumina HiSeq 2500	SE100
ENCODE	ENCFF294NNJ	Peyer's patch	Lymphatic System	22955616	RNA profiling data sets generated by the Production ENCODE project	No treatment	Not perturbed	rRNA depletion and stranded library	Illumina HiSeq 2500	PE101
ENCODE	ENCFF294WSF	placenta	Placenta System	22955616	RNA profiling data sets generated by the Production ENCODE project	No treatment	Not perturbed	Stranded library	Illumina HiSeq 2500	SE100
ENCODE	ENCFF295DAQ	placenta	Placenta System	22955616	RNA profiling data sets generated by the Production ENCODE project	No treatment	Not perturbed	Stranded library	Illumina HiSeq 2500	SE100
ENCODE	ENCFF299QLX	middle frontal area 46	Central Nervous System	22955616	RNA profiling data sets generated by the Production ENCODE project	No treatment	Not perturbed	Stranded library	Illumina HiSeq 2500	SE101
ENCODE	ENCFF301RQP	cardiac septum	Cardiac System	22955616	RNA profiling data sets generated by the Production ENCODE project	No treatment	Not perturbed	Stranded library	Illumina HiSeq 2500	SE100
ENCODE	ENCFF304KZC	middle frontal area 46	Central Nervous System	22955616	RNA profiling data sets generated by the Production ENCODE project	No treatment	Not perturbed	Stranded library	Illumina HiSeq 2500	SE101
ENCODE	ENCFF307UCJ	gastrocnemius medialis	Skeletal Muscle System	22955616	RNA profiling data sets generated by the Production ENCODE project	No treatment	Not perturbed	rRNA depletion and stranded library	Illumina HiSeq 2500	PE101
ENCODE	ENCFF320ACJ	heart right ventricle	Cardiac System	22955616	RNA profiling data sets generated by the Production ENCODE project	No treatment	Not perturbed	Stranded library	Illumina HiSeq 2500	SE100
ENCODE	ENCFF321IGJ	middle frontal area 46	Central Nervous System	22955616	RNA profiling data sets generated by the Production ENCODE project	No treatment	Not perturbed	Stranded library	Illumina HiSeq 2500	SE101
ENCODE	ENCFF323HNC	left ventricle myocardium inferior	Cardiac System	22955616	RNA profiling data sets generated by the Production ENCODE project	No treatment	Not perturbed	Stranded library	Illumina HiSeq 2500	SE100
ENCODE	ENCFF326CGI	sigmoid colon	Gastrointestinal System	22955616	RNA profiling data sets generated by the Production ENCODE project	No treatment	Not perturbed	rRNA depletion and stranded library	Illumina HiSeq 2500	PE101
ENCODE	ENCFF326EWR	suprapubic skin	Integumental system	22955616	RNA profiling data sets generated by the Production ENCODE project	No treatment	Not perturbed	rRNA depletion and stranded library	Illumina HiSeq 2500	PE101
ENCODE	ENCFF334SSM	middle frontal area 46	Central Nervous System	22955616	RNA profiling data sets generated by the Production ENCODE project	No treatment	Not perturbed	Stranded library	Illumina HiSeq 2500	SE101
ENCODE	ENCFF337WEF	placenta	Placenta System	22955616	RNA profiling data sets generated by the Production ENCODE project	No treatment	Not perturbed	Stranded library	Illumina HiSeq 2500	SE100
ENCODE	ENCFF337ZBN	thyroid gland	Endocrine System	22955616	RNA profiling data sets generated by the Production ENCODE project	No treatment	Not perturbed	rRNA depletion and stranded library	Illumina HiSeq 2500	PE101
ENCODE	ENCFF342JTM	middle frontal area 46	Central Nervous System	22955616	RNA profiling data sets generated by the Production ENCODE project	No treatment	Not perturbed	Stranded library	Illumina HiSeq 2500	SE101
ENCODE	ENCFF347WVW	middle frontal area 46	Central Nervous System	22955616	RNA profiling data sets generated by the Production ENCODE project	No treatment	Not perturbed	Stranded library	Illumina HiSeq 2500	SE101
ENCODE	ENCFF348FKC	adrenal gland	Endocrine System	22955616	RNA profiling data sets generated by the Production ENCODE project	No treatment	Not perturbed	Stranded library	Illumina HiSeq 2500	SE100
ENCODE	ENCFF350HMV	right atrium auricular region	Cardiac System	22955616	RNA profiling data sets generated by the Production ENCODE project	No treatment	Not perturbed	rRNA depletion and stranded library	Illumina HiSeq 2500	PE101
ENCODE	ENCFF351DVX	middle frontal area 46	Central Nervous System	22955616	RNA profiling data sets generated by the Production ENCODE project	No treatment	Not perturbed	Stranded library	Illumina HiSeq 2500	SE101
ENCODE	ENCFF352YRE	middle frontal area 46	Central Nervous System	22955616	RNA profiling data sets generated by the Production ENCODE project	No treatment	Not perturbed	Stranded library	Illumina HiSeq 2500	SE101
ENCODE	ENCFF360KCH	adrenal gland	Endocrine System	22955616	RNA profiling data sets generated by the Production ENCODE project	No treatment	Not perturbed	Stranded library	Illumina HiSeq 2500	SE100
ENCODE	ENCFF362TIE	placenta	Placenta System	22955616	RNA profiling data sets generated by the Production ENCODE project	No treatment	Not perturbed	Stranded library	Illumina HiSeq 2500	SE100
ENCODE	ENCFF372SLD	ovary	Female Reproductive System	22955616	RNA profiling data sets generated by the Production ENCODE project	No treatment	Not perturbed	Stranded library	Illumina HiSeq 2500	SE100
ENCODE	ENCFF378NQQ	adrenal gland	Endocrine System	22955616	RNA profiling data sets generated by the Production ENCODE project	No treatment	Not perturbed	rRNA depletion and stranded library	Illumina HiSeq 2500	PE101
ENCODE	ENCFF381FTA	right lobe of liver	Hepatic System	22955616	RNA profiling data sets generated by the Production ENCODE project	No treatment	Not perturbed	rRNA depletion and stranded library	Illumina HiSeq 2500	PE101
ENCODE	ENCFF384NQC	placenta	Placenta System	22955616	RNA profiling data sets generated by the Production ENCODE project	No treatment	Not perturbed	Stranded library	Illumina HiSeq 2500	SE101
ENCODE	ENCFF388VPC	middle frontal area 46	Central Nervous System	22955616	RNA profiling data sets generated by the Production ENCODE project	No treatment	Not perturbed	Stranded library	Illumina HiSeq 2500	SE101
ENCODE	ENCFF388WTE	middle frontal area 46	Central Nervous System	22955616	RNA profiling data sets generated by the Production ENCODE project	No treatment	Not perturbed	Stranded library	Illumina HiSeq 2500	SE101
ENCODE	ENCFF388ZFO	adrenal gland	Endocrine System	22955616	RNA profiling data sets generated by the Production ENCODE project	No treatment	Not perturbed	Stranded library	Illumina HiSeq 2500	SE100
ENCODE	ENCFF389LTR	middle frontal area 46	Central Nervous System	22955616	RNA profiling data sets generated by the Production ENCODE project	No treatment	Not perturbed	Stranded library	Illumina HiSeq 2500	SE101
ENCODE	ENCFF395AIV	middle frontal area 46	Central Nervous System	22955616	RNA profiling data sets generated by the Production ENCODE project	No treatment	Not perturbed	Stranded library	Illumina HiSeq 2500	SE101
ENCODE	ENCFF398KGB	suprapubic skin	Integumental system	22955616	RNA profiling data sets generated by the Production ENCODE project	No treatment	Not perturbed	rRNA depletion and stranded library	Illumina HiSeq 2500	PE101
ENCODE	ENCFF404AQE	middle frontal area 46	Central Nervous System	22955616	RNA profiling data sets generated by the Production ENCODE project	No treatment	Not perturbed	Stranded library	Illumina HiSeq 2500	SE101
ENCODE	ENCFF404WDI	Peyer's patch	Lymphatic System	22955616	RNA profiling data sets generated by the Production ENCODE project	No treatment	Not perturbed	rRNA depletion and stranded library	Illumina HiSeq 2500	PE101
ENCODE	ENCFF408CEC	middle frontal area 46	Central Nervous System	22955616	RNA profiling data sets generated by the Production ENCODE project	No treatment	Not perturbed	Stranded library	Illumina HiSeq 2500	SE101
ENCODE	ENCFF411UIT	transverse colon	Gastrointestinal System	22955616	RNA profiling data sets generated by the Production ENCODE project	No treatment	Not perturbed	rRNA depletion and stranded library	Illumina HiSeq 2500	PE101
ENCODE	ENCFF411WXY	transverse colon	Gastrointestinal System	22955616	RNA profiling data sets generated by the Production ENCODE project	No treatment	Not perturbed	rRNA depletion and stranded library	Illumina HiSeq 2500	PE101
ENCODE	ENCFF412VVJ	middle frontal area 46	Central Nervous System	22955616	RNA profiling data sets generated by the Production ENCODE project	No treatment	Not perturbed	Stranded library	Illumina HiSeq 2500	SE101
ENCODE	ENCFF415QMY	middle frontal area 46	Central Nervous System	22955616	RNA profiling data sets generated by the Production ENCODE project	No treatment	Not perturbed	Stranded library	Illumina HiSeq 2500	SE101
ENCODE	ENCFF415QZI	thyroid gland	Endocrine System	22955616	RNA profiling data sets generated by the Production ENCODE project	No treatment	Not perturbed	rRNA depletion and stranded library	Illumina HiSeq 2500	PE101
ENCODE	ENCFF421LZH	breast epithelium	Other	22955616	RNA profiling data sets generated by the Production ENCODE project	No treatment	Not perturbed	rRNA depletion and stranded library	Illumina HiSeq 2500	PE101
ENCODE	ENCFF423RWS	adrenal gland	Endocrine System	22955616	RNA profiling data sets generated by the Production ENCODE project	No treatment	Not perturbed	rRNA depletion and stranded library	Illumina HiSeq 2500	PE101
ENCODE	ENCFF428VES	placenta	Placenta System	22955616	RNA profiling data sets generated by the Production ENCODE project	No treatment	Not perturbed	Stranded library	Illumina HiSeq 2500	SE100
ENCODE	ENCFF431RAQ	lower leg skin	Integumental system	22955616	RNA profiling data sets generated by the Production ENCODE project	No treatment	Not perturbed	rRNA depletion and stranded library	Illumina HiSeq 2500	PE101
ENCODE	ENCFF441RRX	middle frontal area 46	Central Nervous System	22955616	RNA profiling data sets generated by the Production ENCODE project	No treatment	Not perturbed	Stranded library	Illumina HiSeq 2500	SE101
ENCODE	ENCFF446VHZ	middle frontal area 46	Central Nervous System	22955616	RNA profiling data sets generated by the Production ENCODE project	No treatment	Not perturbed	Stranded library	Illumina HiSeq 2500	SE101
ENCODE	ENCFF446XOS	middle frontal area 46	Central Nervous System	22955616	RNA profiling data sets generated by the Production ENCODE project	No treatment	Not perturbed	Stranded library	Illumina HiSeq 2500	SE101
ENCODE	ENCFF447GHB	placenta	Placenta System	22955616	RNA profiling data sets generated by the Production ENCODE project	No treatment	Not perturbed	Stranded library	Illumina HiSeq 2500	SE100
ENCODE	ENCFF449WSS	middle frontal area 46	Central Nervous System	22955616	RNA profiling data sets generated by the Production ENCODE project	No treatment	Not perturbed	Stranded library	Illumina HiSeq 2500	SE101
ENCODE	ENCFF455UMQ	spleen	Lymphatic System	22955616	RNA profiling data sets generated by the Production ENCODE project	No treatment	Not perturbed	rRNA depletion and stranded library	Illumina HiSeq 2500	PE101
ENCODE	ENCFF457EKI	middle frontal area 46	Central Nervous System	22955616	RNA profiling data sets generated by the Production ENCODE project	No treatment	Not perturbed	Stranded library	Illumina HiSeq 2500	SE101
ENCODE	ENCFF460GEN	subcutaneous adipose tissue	Adipose System	22955616	RNA profiling data sets generated by the Production ENCODE project	No treatment	Not perturbed	rRNA depletion and stranded library	Illumina HiSeq 2500	PE101
ENCODE	ENCFF460YNS	middle frontal area 46	Central Nervous System	22955616	RNA profiling data sets generated by the Production ENCODE project	No treatment	Not perturbed	Stranded library	Illumina HiSeq 2500	SE101
ENCODE	ENCFF463TUV	subcutaneous adipose tissue	Adipose System	22955616	RNA profiling data sets generated by the Production ENCODE project	No treatment	Not perturbed	rRNA depletion and stranded library	Illumina HiSeq 2500	PE101
ENCODE	ENCFF466JVX	middle frontal area 46	Central Nervous System	22955616	RNA profiling data sets generated by the Production ENCODE project	No treatment	Not perturbed	Stranded library	Illumina HiSeq 2500	SE101
ENCODE	ENCFF468EIW	uterus	Female Reproductive System	22955616	RNA profiling data sets generated by the Production ENCODE project	No treatment	Not perturbed	rRNA depletion and stranded library	Illumina HiSeq 2500	PE101
ENCODE	ENCFF470KZE	middle frontal area 46	Central Nervous System	22955616	RNA profiling data sets generated by the Production ENCODE project	No treatment	Not perturbed	Stranded library	Illumina HiSeq 2500	SE101
ENCODE	ENCFF479YLJ	middle frontal area 46	Central Nervous System	22955616	RNA profiling data sets generated by the Production ENCODE project	No treatment	Not perturbed	Stranded library	Illumina HiSeq 2500	SE101
ENCODE	ENCFF480JIK	aorta	Cardiac System	22955616	RNA profiling data sets generated by the Production ENCODE project	No treatment	Not perturbed	Stranded library	Illumina HiSeq 2500	SE100
ENCODE	ENCFF483NBR	upper lobe of left lung	Pulmonary System	22955616	RNA profiling data sets generated by the Production ENCODE project	No treatment	Not perturbed	rRNA depletion and stranded library	Illumina HiSeq 2500	PE101
ENCODE	ENCFF485HAW	middle frontal area 46	Central Nervous System	22955616	RNA profiling data sets generated by the Production ENCODE project	No treatment	Not perturbed	Stranded library	Illumina HiSeq 2500	SE101
ENCODE	ENCFF486WMW	middle frontal area 46	Central Nervous System	22955616	RNA profiling data sets generated by the Production ENCODE project	No treatment	Not perturbed	Stranded library	Illumina HiSeq 2500	SE101
ENCODE	ENCFF492ZXU	middle frontal area 46	Central Nervous System	22955616	RNA profiling data sets generated by the Production ENCODE project	No treatment	Not perturbed	Stranded library	Illumina HiSeq 2500	SE101
ENCODE	ENCFF500IAP	adrenal gland	Endocrine System	22955616	RNA profiling data sets generated by the Production ENCODE project	No treatment	Not perturbed	Stranded library	Illumina HiSeq 2500	SE100
ENCODE	ENCFF501IWR	spleen	Lymphatic System	22955616	RNA profiling data sets generated by the Production ENCODE project	No treatment	Not perturbed	Stranded library	Illumina HiSeq 2500	SE100
ENCODE	ENCFF513IHO	middle frontal area 46	Central Nervous System	22955616	RNA profiling data sets generated by the Production ENCODE project	No treatment	Not perturbed	Stranded library	Illumina HiSeq 2500	SE101
ENCODE	ENCFF517RES	body of pancreas	Gastrointestinal System	22955616	RNA profiling data sets generated by the Production ENCODE project	No treatment	Not perturbed	rRNA depletion and stranded library	Illumina HiSeq 2500	PE101
ENCODE	ENCFF518ZJI	heart right ventricle	Cardiac System	22955616	RNA profiling data sets generated by the Production ENCODE project	No treatment	Not perturbed	Stranded library	Illumina HiSeq 2500	SE100
ENCODE	ENCFF526MBC	colonic mucosa	Gastrointestinal System	22955616	RNA profiling data sets generated by the Production ENCODE project	No treatment	Not perturbed	Stranded library	Illumina HiSeq 2500	SE100
ENCODE	ENCFF528NHB	middle frontal area 46	Central Nervous System	22955616	RNA profiling data sets generated by the Production ENCODE project	No treatment	Not perturbed	Stranded library	Illumina HiSeq 2500	SE101
ENCODE	ENCFF534AYT	tibial nerve	Peripheral nervous system	22955616	RNA profiling data sets generated by the Production ENCODE project	No treatment	Not perturbed	rRNA depletion and stranded library	Illumina HiSeq 2500	PE101
ENCODE	ENCFF542QBB	upper lobe of left lung	Pulmonary System	22955616	RNA profiling data sets generated by the Production ENCODE project	No treatment	Not perturbed	Stranded library	Illumina HiSeq 2500	SE100
ENCODE	ENCFF546NFA	middle frontal area 46	Central Nervous System	22955616	RNA profiling data sets generated by the Production ENCODE project	No treatment	Not perturbed	Stranded library	Illumina HiSeq 2500	SE101
ENCODE	ENCFF549EOL	right cardiac atrium	Cardiac System	22955616	RNA profiling data sets generated by the Production ENCODE project	No treatment	Not perturbed	Stranded library	Illumina HiSeq 2500	SE100
ENCODE	ENCFF552CJW	middle frontal area 46	Central Nervous System	22955616	RNA profiling data sets generated by the Production ENCODE project	No treatment	Not perturbed	Stranded library	Illumina HiSeq 2500	SE101
ENCODE	ENCFF556VCV	body of pancreas	Gastrointestinal System	22955616	RNA profiling data sets generated by the Production ENCODE project	No treatment	Not perturbed	rRNA depletion and stranded library	Illumina HiSeq 2500	PE101
ENCODE	ENCFF558MIN	right lobe of liver	Hepatic System	22955616	RNA profiling data sets generated by the Production ENCODE project	No treatment	Not perturbed	Stranded library	Illumina HiSeq 2500	SE100
ENCODE	ENCFF560XWN	placenta	Placenta System	22955616	RNA profiling data sets generated by the Production ENCODE project	No treatment	Not perturbed	Stranded library	Illumina HiSeq 2500	SE100
ENCODE	ENCFF561OCY	middle frontal area 46	Central Nervous System	22955616	RNA profiling data sets generated by the Production ENCODE project	No treatment	Not perturbed	Stranded library	Illumina HiSeq 2500	SE101
ENCODE	ENCFF567ORO	spleen	Lymphatic System	22955616	RNA profiling data sets generated by the Production ENCODE project	No treatment	Not perturbed	rRNA depletion and stranded library	Illumina HiSeq 2500	PE101
ENCODE	ENCFF572TDH	middle frontal area 46	Central Nervous System	22955616	RNA profiling data sets generated by the Production ENCODE project	No treatment	Not perturbed	Stranded library	Illumina HiSeq 2500	SE101
ENCODE	ENCFF575LUI	mucosa of gallbladder	Urethral System	22955616	RNA profiling data sets generated by the Production ENCODE project	No treatment	Not perturbed	Stranded library	Illumina HiSeq 2500	SE100
ENCODE	ENCFF578VWP	middle frontal area 46	Central Nervous System	22955616	RNA profiling data sets generated by the Production ENCODE project	No treatment	Not perturbed	Stranded library	Illumina HiSeq 2500	SE101
ENCODE	ENCFF585TEI	middle frontal area 46	Central Nervous System	22955616	RNA profiling data sets generated by the Production ENCODE project	No treatment	Not perturbed	Stranded library	Illumina HiSeq 2500	SE101
ENCODE	ENCFF585TOW	esophagus squamous epithelium	Gastrointestinal System	22955616	RNA profiling data sets generated by the Production ENCODE project	No treatment	Not perturbed	rRNA depletion and stranded library	Illumina HiSeq 2500	PE101
ENCODE	ENCFF586FDS	placenta	Placenta System	22955616	RNA profiling data sets generated by the Production ENCODE project	No treatment	Not perturbed	Stranded library	Illumina HiSeq 2500	SE100
ENCODE	ENCFF588UTO	placenta	Placenta System	22955616	RNA profiling data sets generated by the Production ENCODE project	No treatment	Not perturbed	Stranded library	Illumina HiSeq 2500	SE100
ENCODE	ENCFF594VBE	middle frontal area 46	Central Nervous System	22955616	RNA profiling data sets generated by the Production ENCODE project	No treatment	Not perturbed	Stranded library	Illumina HiSeq 2500	SE101
ENCODE	ENCFF596BHE	left lobe of liver	Hepatic System	22955616	RNA profiling data sets generated by the Production ENCODE project	No treatment	Not perturbed	Stranded library	Illumina HiSeq 2500	SE100
ENCODE	ENCFF605GRX	left cardiac atrium	Cardiac System	22955616	RNA profiling data sets generated by the Production ENCODE project	No treatment	Not perturbed	Stranded library	Illumina HiSeq 2500	SE100
ENCODE	ENCFF607IES	ascending aorta	Cardiac System	22955616	RNA profiling data sets generated by the Production ENCODE project	No treatment	Not perturbed	rRNA depletion and stranded library	Illumina HiSeq 2500	PE101
ENCODE	ENCFF609SCM	ovary	Female Reproductive System	22955616	RNA profiling data sets generated by the Production ENCODE project	No treatment	Not perturbed	rRNA depletion and stranded library	Illumina HiSeq 2500	PE101
ENCODE	ENCFF610XMR	gastroesophageal sphincter	Skeletal Muscle System	22955616	RNA profiling data sets generated by the Production ENCODE project	No treatment	Not perturbed	rRNA depletion and stranded library	Illumina HiSeq 2500	PE101
ENCODE	ENCFF611FPK	middle frontal area 46	Central Nervous System	22955616	RNA profiling data sets generated by the Production ENCODE project	No treatment	Not perturbed	Stranded library	Illumina HiSeq 2500	SE101
ENCODE	ENCFF612VIK	gastroesophageal sphincter	Skeletal Muscle System	22955616	RNA profiling data sets generated by the Production ENCODE project	No treatment	Not perturbed	rRNA depletion and stranded library	Illumina HiSeq 2500	PE101
ENCODE	ENCFF613DIB	right cardiac atrium	Cardiac System	22955616	RNA profiling data sets generated by the Production ENCODE project	No treatment	Not perturbed	Stranded library	Illumina HiSeq 2500	SE100
ENCODE	ENCFF618HGK	testis	Male Reproductive System	22955616	RNA profiling data sets generated by the Production ENCODE project	No treatment	Not perturbed	rRNA depletion and stranded library	Illumina HiSeq 2500	PE101
ENCODE	ENCFF622NAT	left ventricle myocardium superior	Cardiac System	22955616	RNA profiling data sets generated by the Production ENCODE project	No treatment	Not perturbed	Stranded library	Illumina HiSeq 2500	SE100
ENCODE	ENCFF622WUG	middle frontal area 46	Central Nervous System	22955616	RNA profiling data sets generated by the Production ENCODE project	No treatment	Not perturbed	Stranded library	Illumina HiSeq 2500	SE101
ENCODE	ENCFF623WSO	lower leg skin	Integumental system	22955616	RNA profiling data sets generated by the Production ENCODE project	No treatment	Not perturbed	rRNA depletion and stranded library	Illumina HiSeq 2500	PE101
ENCODE	ENCFF625ADV	middle frontal area 46	Central Nervous System	22955616	RNA profiling data sets generated by the Production ENCODE project	No treatment	Not perturbed	Stranded library	Illumina HiSeq 2500	SE101
ENCODE	ENCFF628HZS	esophagus muscularis mucosa	Skeletal Muscle System	22955616	RNA profiling data sets generated by the Production ENCODE project	No treatment	Not perturbed	rRNA depletion and stranded library	Illumina HiSeq 2500	PE101
ENCODE	ENCFF630TEI	middle frontal area 46	Central Nervous System	22955616	RNA profiling data sets generated by the Production ENCODE project	No treatment	Not perturbed	Stranded library	Illumina HiSeq 2500	SE101
ENCODE	ENCFF630XLI	thoracic aorta	Cardiac System	22955616	RNA profiling data sets generated by the Production ENCODE project	No treatment	Not perturbed	rRNA depletion and stranded library	Illumina HiSeq 2500	PE101
ENCODE	ENCFF631EFY	middle frontal area 46	Central Nervous System	22955616	RNA profiling data sets generated by the Production ENCODE project	No treatment	Not perturbed	Stranded library	Illumina HiSeq 2500	SE101
ENCODE	ENCFF639AOQ	middle frontal area 46	Central Nervous System	22955616	RNA profiling data sets generated by the Production ENCODE project	No treatment	Not perturbed	Stranded library	Illumina HiSeq 2500	SE101
ENCODE	ENCFF640ENZ	tibial nerve	Peripheral nervous system	22955616	RNA profiling data sets generated by the Production ENCODE project	No treatment	Not perturbed	rRNA depletion and stranded library	Illumina HiSeq 2500	PE101
ENCODE	ENCFF641MEN	Right ventricle myocardium superior	Cardiac System	22955616	RNA profiling data sets generated by the Production ENCODE project	No treatment	Not perturbed	Stranded library	Illumina HiSeq 2500	SE100
ENCODE	ENCFF650LGT	middle frontal area 46	Central Nervous System	22955616	RNA profiling data sets generated by the Production ENCODE project	No treatment	Not perturbed	Stranded library	Illumina HiSeq 2500	SE101
ENCODE	ENCFF658CDP	middle frontal area 46	Central Nervous System	22955616	RNA profiling data sets generated by the Production ENCODE project	No treatment	Not perturbed	Stranded library	Illumina HiSeq 2500	SE101
ENCODE	ENCFF659BYL	middle frontal area 46	Central Nervous System	22955616	RNA profiling data sets generated by the Production ENCODE project	No treatment	Not perturbed	Stranded library	Illumina HiSeq 2500	SE101
ENCODE	ENCFF660SLV	gastrocnemius medialis	Skeletal Muscle System	22955616	RNA profiling data sets generated by the Production ENCODE project	No treatment	Not perturbed	rRNA depletion and stranded library	Illumina HiSeq 2500	PE101
ENCODE	ENCFF661PVB	thoracic aorta	Cardiac System	22955616	RNA profiling data sets generated by the Production ENCODE project	No treatment	Not perturbed	rRNA depletion and stranded library	Illumina HiSeq 2500	PE101
ENCODE	ENCFF665BAC	subcutaneous adipose tissue	Adipose System	22955616	RNA profiling data sets generated by the Production ENCODE project	No treatment	Not perturbed	rRNA depletion and stranded library	Illumina HiSeq 2500	PE101
ENCODE	ENCFF667CWY	subcutaneous adipose tissue	Adipose System	22955616	RNA profiling data sets generated by the Production ENCODE project	No treatment	Not perturbed	rRNA depletion and stranded library	Illumina HiSeq 2500	PE101
ENCODE	ENCFF667RSP	Peyer's patch	Lymphatic System	22955616	RNA profiling data sets generated by the Production ENCODE project	No treatment	Not perturbed	rRNA depletion and stranded library	Illumina HiSeq 2500	PE101
ENCODE	ENCFF670KYT	middle frontal area 46	Central Nervous System	22955616	RNA profiling data sets generated by the Production ENCODE project	No treatment	Not perturbed	Stranded library	Illumina HiSeq 2500	SE101
ENCODE	ENCFF672LGP	middle frontal area 46	Central Nervous System	22955616	RNA profiling data sets generated by the Production ENCODE project	No treatment	Not perturbed	Stranded library	Illumina HiSeq 2500	SE101
ENCODE	ENCFF672NQZ	upper lobe of left lung	Pulmonary System	22955616	RNA profiling data sets generated by the Production ENCODE project	No treatment	Not perturbed	Stranded library	Illumina HiSeq 2500	SE100
ENCODE	ENCFF672VNI	tibial nerve	Peripheral nervous system	22955616	RNA profiling data sets generated by the Production ENCODE project	No treatment	Not perturbed	rRNA depletion and stranded library	Illumina HiSeq 2500	PE101
ENCODE	ENCFF678MJD	middle frontal area 46	Central Nervous System	22955616	RNA profiling data sets generated by the Production ENCODE project	No treatment	Not perturbed	Stranded library	Illumina HiSeq 2500	SE101
ENCODE	ENCFF678UYJ	sigmoid colon	Gastrointestinal System	22955616	RNA profiling data sets generated by the Production ENCODE project	No treatment	Not perturbed	rRNA depletion and stranded library	Illumina HiSeq 2500	PE101
ENCODE	ENCFF687RMD	spleen	Lymphatic System	22955616	RNA profiling data sets generated by the Production ENCODE project	No treatment	Not perturbed	Stranded library	Illumina HiSeq 2500	SE100
ENCODE	ENCFF688JFN	middle frontal area 46	Central Nervous System	22955616	RNA profiling data sets generated by the Production ENCODE project	No treatment	Not perturbed	Stranded library	Illumina HiSeq 2500	SE101
ENCODE	ENCFF693VEH	middle frontal area 46	Central Nervous System	22955616	RNA profiling data sets generated by the Production ENCODE project	No treatment	Not perturbed	Stranded library	Illumina HiSeq 2500	SE101
ENCODE	ENCFF702RCI	left cardiac atrium	Cardiac System	22955616	RNA profiling data sets generated by the Production ENCODE project	No treatment	Not perturbed	Stranded library	Illumina HiSeq 2500	SE100
ENCODE	ENCFF711JSM	thyroid gland	Endocrine System	22955616	RNA profiling data sets generated by the Production ENCODE project	No treatment	Not perturbed	rRNA depletion and stranded library	Illumina HiSeq 2500	PE101
ENCODE	ENCFF712YJJ	middle frontal area 46	Central Nervous System	22955616	RNA profiling data sets generated by the Production ENCODE project	No treatment	Not perturbed	Stranded library	Illumina HiSeq 2500	SE101
ENCODE	ENCFF714UWF	prostate gland	Male Reproductive System	22955616	RNA profiling data sets generated by the Production ENCODE project	No treatment	Not perturbed	rRNA depletion and stranded library	Illumina HiSeq 2500	PE101
ENCODE	ENCFF717WQU	middle frontal area 46	Central Nervous System	22955616	RNA profiling data sets generated by the Production ENCODE project	No treatment	Not perturbed	Stranded library	Illumina HiSeq 2500	SE101
ENCODE	ENCFF719MSG	thyroid gland	Endocrine System	22955616	RNA profiling data sets generated by the Production ENCODE project	No treatment	Not perturbed	rRNA depletion and stranded library	Illumina HiSeq 2500	PE101
ENCODE	ENCFF719YBM	upper lobe of left lung	Pulmonary System	22955616	RNA profiling data sets generated by the Production ENCODE project	No treatment	Not perturbed	rRNA depletion and stranded library	Illumina HiSeq 2500	PE101
ENCODE	ENCFF727AVD	pancreas	Gastrointestinal System	22955616	RNA profiling data sets generated by the Production ENCODE project	No treatment	Not perturbed	Stranded library	Illumina HiSeq 2500	SE100
ENCODE	ENCFF728GPJ	middle frontal area 46	Central Nervous System	22955616	RNA profiling data sets generated by the Production ENCODE project	No treatment	Not perturbed	Stranded library	Illumina HiSeq 2500	SE101
ENCODE	ENCFF728XIO	middle frontal area 46	Central Nervous System	22955616	RNA profiling data sets generated by the Production ENCODE project	No treatment	Not perturbed	Stranded library	Illumina HiSeq 2500	SE101
ENCODE	ENCFF731CDK	heart left ventricle	Cardiac System	22955616	RNA profiling data sets generated by the Production ENCODE project	No treatment	Not perturbed	rRNA depletion and stranded library	Illumina HiSeq 2500	PE101
ENCODE	ENCFF732GVX	lower leg skin	Integumental system	22955616	RNA profiling data sets generated by the Production ENCODE project	No treatment	Not perturbed	rRNA depletion and stranded library	Illumina HiSeq 2500	PE101
ENCODE	ENCFF734EBF	right lobe of liver	Hepatic System	22955616	RNA profiling data sets generated by the Production ENCODE project	No treatment	Not perturbed	Stranded library	Illumina HiSeq 2500	SE100
ENCODE	ENCFF735PFZ	mesenteric fat pad	Adipose System	22955616	RNA profiling data sets generated by the Production ENCODE project	No treatment	Not perturbed	Stranded library	Illumina HiSeq 2500	SE100
ENCODE	ENCFF735TUJ	placenta	Placenta System	22955616	RNA profiling data sets generated by the Production ENCODE project	No treatment	Not perturbed	Stranded library	Illumina HiSeq 2500	SE100
ENCODE	ENCFF741LMR	middle frontal area 46	Central Nervous System	22955616	RNA profiling data sets generated by the Production ENCODE project	No treatment	Not perturbed	Stranded library	Illumina HiSeq 2500	SE101
ENCODE	ENCFF741NGG	stomach	Gastrointestinal System	22955616	RNA profiling data sets generated by the Production ENCODE project	No treatment	Not perturbed	rRNA depletion and stranded library	Illumina HiSeq 2500	PE101
ENCODE	ENCFF741UDQ	omental fat pad	Adipose System	22955616	RNA profiling data sets generated by the Production ENCODE project	No treatment	Not perturbed	rRNA depletion and stranded library	Illumina HiSeq 2500	PE101
ENCODE	ENCFF744APZ	sciatic nerve	Peripheral nervous system	22955616	RNA profiling data sets generated by the Production ENCODE project	No treatment	Not perturbed	Stranded library	Illumina HiSeq 2500	SE100
ENCODE	ENCFF745PTG	omental fat pad	Adipose System	22955616	RNA profiling data sets generated by the Production ENCODE project	No treatment	Not perturbed	rRNA depletion and stranded library	Illumina HiSeq 2500	PE101
ENCODE	ENCFF747OZB	stomach	Gastrointestinal System	22955616	RNA profiling data sets generated by the Production ENCODE project	No treatment	Not perturbed	rRNA depletion and stranded library	Illumina HiSeq 2500	PE101
ENCODE	ENCFF751LMQ	thyroid gland	Endocrine System	22955616	RNA profiling data sets generated by the Production ENCODE project	No treatment	Not perturbed	rRNA depletion and stranded library	Illumina HiSeq 2500	PE101
ENCODE	ENCFF753DTZ	upper lobe of left lung	Pulmonary System	22955616	RNA profiling data sets generated by the Production ENCODE project	No treatment	Not perturbed	rRNA depletion and stranded library	Illumina HiSeq 2500	PE101
ENCODE	ENCFF756VPZ	lower lobe of left lung	Pulmonary System	22955616	RNA profiling data sets generated by the Production ENCODE project	No treatment	Not perturbed	Stranded library	Illumina HiSeq 2500	SE100
ENCODE	ENCFF757RIO	esophagus muscularis mucosa	Skeletal Muscle System	22955616	RNA profiling data sets generated by the Production ENCODE project	No treatment	Not perturbed	rRNA depletion and stranded library	Illumina HiSeq 2500	PE101
ENCODE	ENCFF760VHN	middle frontal area 46	Central Nervous System	22955616	RNA profiling data sets generated by the Production ENCODE project	No treatment	Not perturbed	Stranded library	Illumina HiSeq 2500	SE101
ENCODE	ENCFF762JJD	middle frontal area 46	Central Nervous System	22955616	RNA profiling data sets generated by the Production ENCODE project	No treatment	Not perturbed	Stranded library	Illumina HiSeq 2500	SE101
ENCODE	ENCFF763QQV	left lung	Pulmonary System	22955616	RNA profiling data sets generated by the Production ENCODE project	No treatment	Not perturbed	Stranded library	Illumina HiSeq 2500	SE100
ENCODE	ENCFF764QHN	middle frontal area 46	Central Nervous System	22955616	RNA profiling data sets generated by the Production ENCODE project	No treatment	Not perturbed	Stranded library	Illumina HiSeq 2500	SE101
ENCODE	ENCFF767NOF	posterior vena cava	Cardiac System	22955616	RNA profiling data sets generated by the Production ENCODE project	No treatment	Not perturbed	Stranded library	Illumina HiSeq 2500	SE100
ENCODE	ENCFF767QVV	breast epithelium	Other	22955616	RNA profiling data sets generated by the Production ENCODE project	No treatment	Not perturbed	rRNA depletion and stranded library	Illumina HiSeq 2500	PE101
ENCODE	ENCFF769CTV	middle frontal area 46	Central Nervous System	22955616	RNA profiling data sets generated by the Production ENCODE project	No treatment	Not perturbed	Stranded library	Illumina HiSeq 2500	SE101
ENCODE	ENCFF774NWB	middle frontal area 46	Central Nervous System	22955616	RNA profiling data sets generated by the Production ENCODE project	No treatment	Not perturbed	Stranded library	Illumina HiSeq 2500	SE101
ENCODE	ENCFF779GKP	left colon	Gastrointestinal System	22955616	RNA profiling data sets generated by the Production ENCODE project	No treatment	Not perturbed	Stranded library	Illumina HiSeq 2500	SE100
ENCODE	ENCFF781CTX	placenta	Placenta System	22955616	RNA profiling data sets generated by the Production ENCODE project	No treatment	Not perturbed	Stranded library	Illumina HiSeq 2500	SE100
ENCODE	ENCFF781QJD	middle frontal area 46	Central Nervous System	22955616	RNA profiling data sets generated by the Production ENCODE project	No treatment	Not perturbed	Stranded library	Illumina HiSeq 2500	SE101
ENCODE	ENCFF781VGS	heart left ventricle	Cardiac System	22955616	RNA profiling data sets generated by the Production ENCODE project	No treatment	Not perturbed	rRNA depletion and stranded library	Illumina HiSeq 2500	PE101
ENCODE	ENCFF785SZL	left lung	Pulmonary System	22955616	RNA profiling data sets generated by the Production ENCODE project	No treatment	Not perturbed	Stranded library	Illumina HiSeq 2500	SE100
ENCODE	ENCFF795GON	adrenal gland	Endocrine System	22955616	RNA profiling data sets generated by the Production ENCODE project	No treatment	Not perturbed	Stranded library	Illumina HiSeq 2500	SE100
ENCODE	ENCFF798ADV	left lobe of liver	Hepatic System	22955616	RNA profiling data sets generated by the Production ENCODE project	No treatment	Not perturbed	Stranded library	Illumina HiSeq 2500	SE100
ENCODE	ENCFF805FQJ	placenta	Placenta System	22955616	RNA profiling data sets generated by the Production ENCODE project	No treatment	Not perturbed	Stranded library	Illumina HiSeq 2500	SE100
ENCODE	ENCFF806HEX	spleen	Lymphatic System	22955616	RNA profiling data sets generated by the Production ENCODE project	No treatment	Not perturbed	Stranded library	Illumina HiSeq 2500	SE100
ENCODE	ENCFF808HOD	spleen	Lymphatic System	22955616	RNA profiling data sets generated by the Production ENCODE project	No treatment	Not perturbed	rRNA depletion and stranded library	Illumina HiSeq 2500	PE101
ENCODE	ENCFF811SIE	middle frontal area 46	Central Nervous System	22955616	RNA profiling data sets generated by the Production ENCODE project	No treatment	Not perturbed	Stranded library	Illumina HiSeq 2500	SE101
ENCODE	ENCFF813SSL	middle frontal area 46	Central Nervous System	22955616	RNA profiling data sets generated by the Production ENCODE project	No treatment	Not perturbed	Stranded library	Illumina HiSeq 2500	SE101
ENCODE	ENCFF825QWA	middle frontal area 46	Central Nervous System	22955616	RNA profiling data sets generated by the Production ENCODE project	No treatment	Not perturbed	Stranded library	Illumina HiSeq 2500	SE101
ENCODE	ENCFF838EAG	upper lobe of right lung	Pulmonary System	22955616	RNA profiling data sets generated by the Production ENCODE project	No treatment	Not perturbed	Stranded library	Illumina HiSeq 2500	SE100
ENCODE	ENCFF840QTL	pancreas	Gastrointestinal System	22955616	RNA profiling data sets generated by the Production ENCODE project	No treatment	Not perturbed	Stranded library	Illumina HiSeq 2500	SE100
ENCODE	ENCFF844YUA	middle frontal area 46	Central Nervous System	22955616	RNA profiling data sets generated by the Production ENCODE project	No treatment	Not perturbed	Stranded library	Illumina HiSeq 2500	SE101
ENCODE	ENCFF846YHZ	middle frontal area 46	Central Nervous System	22955616	RNA profiling data sets generated by the Production ENCODE project	No treatment	Not perturbed	Stranded library	Illumina HiSeq 2500	SE101
ENCODE	ENCFF849DKS	mucosa of gallbladder	Urethral System	22955616	RNA profiling data sets generated by the Production ENCODE project	No treatment	Not perturbed	Stranded library	Illumina HiSeq 2500	SE100
ENCODE	ENCFF854BSK	mucosa of descending colon	Gastrointestinal System	22955616	RNA profiling data sets generated by the Production ENCODE project	No treatment	Not perturbed	Stranded library	Illumina HiSeq 2500	SE100
ENCODE	ENCFF855DOB	placenta	Placenta System	22955616	RNA profiling data sets generated by the Production ENCODE project	No treatment	Not perturbed	Stranded library	Illumina HiSeq 2500	SE100
ENCODE	ENCFF855MDA	adrenal gland	Endocrine System	22955616	RNA profiling data sets generated by the Production ENCODE project	No treatment	Not perturbed	rRNA depletion and stranded library	Illumina HiSeq 2500	PE101
ENCODE	ENCFF855TSM	right atrium auricular region	Cardiac System	22955616	RNA profiling data sets generated by the Production ENCODE project	No treatment	Not perturbed	rRNA depletion and stranded library	Illumina HiSeq 2500	PE101
ENCODE	ENCFF859QAT	middle frontal area 46	Central Nervous System	22955616	RNA profiling data sets generated by the Production ENCODE project	No treatment	Not perturbed	Stranded library	Illumina HiSeq 2500	SE101
ENCODE	ENCFF862GYU	heart left ventricle	Cardiac System	22955616	RNA profiling data sets generated by the Production ENCODE project	No treatment	Not perturbed	Stranded library	Illumina HiSeq 2500	SE100
ENCODE	ENCFF863WXX	middle frontal area 46	Central Nervous System	22955616	RNA profiling data sets generated by the Production ENCODE project	No treatment	Not perturbed	Stranded library	Illumina HiSeq 2500	SE101
ENCODE	ENCFF875PQO	middle frontal area 46	Central Nervous System	22955616	RNA profiling data sets generated by the Production ENCODE project	No treatment	Not perturbed	Stranded library	Illumina HiSeq 2500	SE101
ENCODE	ENCFF878UMC	stomach	Gastrointestinal System	22955616	RNA profiling data sets generated by the Production ENCODE project	No treatment	Not perturbed	rRNA depletion and stranded library	Illumina HiSeq 2500	PE101
ENCODE	ENCFF880JDP	middle frontal area 46	Central Nervous System	22955616	RNA profiling data sets generated by the Production ENCODE project	No treatment	Not perturbed	Stranded library	Illumina HiSeq 2500	SE101
ENCODE	ENCFF882DLG	ovary	Female Reproductive System	22955616	RNA profiling data sets generated by the Production ENCODE project	No treatment	Not perturbed	Stranded library	Illumina HiSeq 2500	SE100
ENCODE	ENCFF882LPV	middle frontal area 46	Central Nervous System	22955616	RNA profiling data sets generated by the Production ENCODE project	No treatment	Not perturbed	Stranded library	Illumina HiSeq 2500	SE101
ENCODE	ENCFF884HRS	adrenal gland	Endocrine System	22955616	RNA profiling data sets generated by the Production ENCODE project	No treatment	Not perturbed	rRNA depletion and stranded library	Illumina HiSeq 2500	PE101
ENCODE	ENCFF884ZSS	spleen	Lymphatic System	22955616	RNA profiling data sets generated by the Production ENCODE project	No treatment	Not perturbed	rRNA depletion and stranded library	Illumina HiSeq 2500	PE101
ENCODE	ENCFF888TEF	middle frontal area 46	Central Nervous System	22955616	RNA profiling data sets generated by the Production ENCODE project	No treatment	Not perturbed	Stranded library	Illumina HiSeq 2500	SE101
ENCODE	ENCFF891QNQ	middle frontal area 46	Central Nervous System	22955616	RNA profiling data sets generated by the Production ENCODE project	No treatment	Not perturbed	Stranded library	Illumina HiSeq 2500	SE101
ENCODE	ENCFF896MIZ	stomach	Gastrointestinal System	22955616	RNA profiling data sets generated by the Production ENCODE project	No treatment	Not perturbed	rRNA depletion and stranded library	Illumina HiSeq 2500	PE101
ENCODE	ENCFF898CAB	middle frontal area 46	Central Nervous System	22955616	RNA profiling data sets generated by the Production ENCODE project	No treatment	Not perturbed	Stranded library	Illumina HiSeq 2500	SE101
ENCODE	ENCFF900BSQ	esophagus squamous epithelium	Gastrointestinal System	22955616	RNA profiling data sets generated by the Production ENCODE project	No treatment	Not perturbed	rRNA depletion and stranded library	Illumina HiSeq 2500	PE101
ENCODE	ENCFF901BQL	upper lobe of left lung	Pulmonary System	22955616	RNA profiling data sets generated by the Production ENCODE project	No treatment	Not perturbed	rRNA depletion and stranded library	Illumina HiSeq 2500	PE101
ENCODE	ENCFF906OKN	right lobe of liver	Hepatic System	22955616	RNA profiling data sets generated by the Production ENCODE project	No treatment	Not perturbed	rRNA depletion and stranded library	Illumina HiSeq 2500	PE101
ENCODE	ENCFF908IZX	placenta	Placenta System	22955616	RNA profiling data sets generated by the Production ENCODE project	No treatment	Not perturbed	Stranded library	Illumina HiSeq 2500	SE100
ENCODE	ENCFF910LCB	upper lobe of left lung	Pulmonary System	22955616	RNA profiling data sets generated by the Production ENCODE project	No treatment	Not perturbed	Stranded library	Illumina HiSeq 2500	SE100
ENCODE	ENCFF911BTP	adrenal gland	Endocrine System	22955616	RNA profiling data sets generated by the Production ENCODE project	No treatment	Not perturbed	rRNA depletion and stranded library	Illumina HiSeq 2500	PE101
ENCODE	ENCFF914PVR	Peyer's patch	Lymphatic System	22955616	RNA profiling data sets generated by the Production ENCODE project	No treatment	Not perturbed	rRNA depletion and stranded library	Illumina HiSeq 2500	PE101
ENCODE	ENCFF914UWW	middle frontal area 46	Central Nervous System	22955616	RNA profiling data sets generated by the Production ENCODE project	No treatment	Not perturbed	Stranded library	Illumina HiSeq 2500	SE101
ENCODE	ENCFF919NVG	middle frontal area 46	Central Nervous System	22955616	RNA profiling data sets generated by the Production ENCODE project	No treatment	Not perturbed	Stranded library	Illumina HiSeq 2500	SE101
ENCODE	ENCFF919XJG	middle frontal area 46	Central Nervous System	22955616	RNA profiling data sets generated by the Production ENCODE project	No treatment	Not perturbed	Stranded library	Illumina HiSeq 2500	SE101
ENCODE	ENCFF921SXH	right cardiac atrium	Cardiac System	22955616	RNA profiling data sets generated by the Production ENCODE project	No treatment	Not perturbed	Stranded library	Illumina HiSeq 2500	SE100
ENCODE	ENCFF923TZD	omental fat pad	Adipose System	22955616	RNA profiling data sets generated by the Production ENCODE project	No treatment	Not perturbed	rRNA depletion and stranded library	Illumina HiSeq 2500	PE101
ENCODE	ENCFF932KJM	colonic mucosa	Gastrointestinal System	22955616	RNA profiling data sets generated by the Production ENCODE project	No treatment	Not perturbed	Stranded library	Illumina HiSeq 2500	SE100
ENCODE	ENCFF932WWE	Right ventricle myocardium inferior	Cardiac System	22955616	RNA profiling data sets generated by the Production ENCODE project	No treatment	Not perturbed	Stranded library	Illumina HiSeq 2500	SE100
ENCODE	ENCFF934TMG	pancreas	Gastrointestinal System	22955616	RNA profiling data sets generated by the Production ENCODE project	No treatment	Not perturbed	Stranded library	Illumina HiSeq 2500	SE100
ENCODE	ENCFF943BIL	placenta	Placenta System	22955616	RNA profiling data sets generated by the Production ENCODE project	No treatment	Not perturbed	Stranded library	Illumina HiSeq 2500	SE100
ENCODE	ENCFF943JYX	kidney	Renal System	22955616	RNA profiling data sets generated by the Production ENCODE project	No treatment	Not perturbed	Stranded library	Illumina HiSeq 2500	SE100
ENCODE	ENCFF952JOG	middle frontal area 46	Central Nervous System	22955616	RNA profiling data sets generated by the Production ENCODE project	No treatment	Not perturbed	Stranded library	Illumina HiSeq 2500	SE101
ENCODE	ENCFF953RPD	middle frontal area 46	Central Nervous System	22955616	RNA profiling data sets generated by the Production ENCODE project	No treatment	Not perturbed	Stranded library	Illumina HiSeq 2500	SE101
ENCODE	ENCFF958JGK	aorta	Cardiac System	22955616	RNA profiling data sets generated by the Production ENCODE project	No treatment	Not perturbed	Stranded library	Illumina HiSeq 2500	SE100
ENCODE	ENCFF958QLT	middle frontal area 46	Central Nervous System	22955616	RNA profiling data sets generated by the Production ENCODE project	No treatment	Not perturbed	Stranded library	Illumina HiSeq 2500	SE101
ENCODE	ENCFF959BUF	testis	Male Reproductive System	22955616	RNA profiling data sets generated by the Production ENCODE project	No treatment	Not perturbed	rRNA depletion and stranded library	Illumina HiSeq 2500	PE101
ENCODE	ENCFF961CHP	middle frontal area 46	Central Nervous System	22955616	RNA profiling data sets generated by the Production ENCODE project	No treatment	Not perturbed	Stranded library	Illumina HiSeq 2500	SE101
ENCODE	ENCFF961NRE	testis	Male Reproductive System	22955616	RNA profiling data sets generated by the Production ENCODE project	No treatment	Not perturbed	rRNA depletion and stranded library	Illumina HiSeq 2500	PE101
ENCODE	ENCFF969DGM	suprapubic skin	Integumental system	22955616	RNA profiling data sets generated by the Production ENCODE project	No treatment	Not perturbed	rRNA depletion and stranded library	Illumina HiSeq 2500	PE101
ENCODE	ENCFF971HLO	prostate gland	Male Reproductive System	22955616	RNA profiling data sets generated by the Production ENCODE project	No treatment	Not perturbed	rRNA depletion and stranded library	Illumina HiSeq 2500	PE101
ENCODE	ENCFF975BSP	colonic mucosa	Gastrointestinal System	22955616	RNA profiling data sets generated by the Production ENCODE project	No treatment	Not perturbed	Stranded library	Illumina HiSeq 2500	SE100
ENCODE	ENCFF976PUJ	adrenal gland	Endocrine System	22955616	RNA profiling data sets generated by the Production ENCODE project	No treatment	Not perturbed	rRNA depletion and stranded library	Illumina HiSeq 2500	PE101
ENCODE	ENCFF979NLQ	middle frontal area 46	Central Nervous System	22955616	RNA profiling data sets generated by the Production ENCODE project	No treatment	Not perturbed	Stranded library	Illumina HiSeq 2500	SE101
ENCODE	ENCFF981WYI	pancreas	Gastrointestinal System	22955616	RNA profiling data sets generated by the Production ENCODE project	No treatment	Not perturbed	Stranded library	Illumina HiSeq 2500	SE100
ENCODE	ENCFF982FQN	middle frontal area 46	Central Nervous System	22955616	RNA profiling data sets generated by the Production ENCODE project	No treatment	Not perturbed	Stranded library	Illumina HiSeq 2500	SE101
ENCODE	ENCFF997WKH	middle frontal area 46	Central Nervous System	22955616	RNA profiling data sets generated by the Production ENCODE project	No treatment	Not perturbed	Stranded library	Illumina HiSeq 2500	SE101
ENCODE	ENCFF999PVE	middle frontal area 46	Central Nervous System	22955616	RNA profiling data sets generated by the Production ENCODE project	No treatment	Not perturbed	Stranded library	Illumina HiSeq 2500	SE101
