# Supplementary material for: C2CDB: an advanced platform integrating comprehensive information and analysis tools of cancer-related circRNAs
Source: Bioinform Adv. 2024 Aug 16;4(1):vbae112. doi: 10.1093/bioadv/vbae112 (PMC11379471; doi:10.1093/bioadv/vbae112)
Supplement: vbae112_Supplementary_Data [file vbae112_supplementary_data.zip › Supplementary Table S3.xlsx]

## Sheet: Table S3
BioProject	Accession	Cell type	Organ system	PMID	Study overall design	Treatment	Genetic perturbation	Library construction method	Sequencing platform	Reads size
PRJNA576920	SAMN13014200	Choroid Plexus Fibroblast	Central Nervous System	34140680	The human transcriptome consists of various RNA biotypes including multiple types of non-coding RNAs (ncRNAs). Current ncRNA compendia remain incomplete partially because they are almost exclusively derived from the interrogation of small- and polyadenylated RNAs. Here, we present a more comprehensive atlas of the human transcriptome that is derived from matching polyA-, total-, and small-RNA pro…	No treatment	Not perturbed	rRNA depletion and stranded library	Illumina HiSeq 4000	PE76
PRJNA576920	SAMN13014203	Neuron	Central Nervous System
PRJNA576920	SAMN13014206	Meningeal Cell	Central Nervous System
PRJNA576920	SAMN13014210	Schwann Cell	Central Nervous System
PRJNA576920	SAMN13014211	Astrocyte	Central Nervous System
PRJNA576920	SAMN13014214	Perineurial Cell	Central Nervous System
PRJNA576920	SAMN13014218	Oligodendrocyte Precursor Cell	Central Nervous System
PRJNA576920	SAMN13014221	H1	Embryonic stem cells System
PRJNA576920	SAMN13014224	Astrocyte-hippocampal	Central Nervous System
PRJNA576920	SAMN13014227	Astrocyte-spinal cord	Central Nervous System
PRJNA576920	SAMN13014230	Astrocyte-cerebellar	Central Nervous System
PRJNA576920	SAMN13014235	Monocytes	Immune System
PRJNA576920	SAMN13014239	Alveolar macrophage donor 7	Immune System
PRJNA576920	SAMN13014242	Alveolar macrophage donor 4	Immune System
PRJNA576920	SAMN13014245	Choroid Plexus Epithelial Cell	Central Nervous System
PRJNA576920	SAMN13014250	Brain Vascular Pericyte	Central Nervous System
PRJNA576920	SAMN13014253	Brain Vascular Adventitial Fibroblasts	Central Nervous System
PRJNA576920	SAMN13014256	Brain Vascular Smooth Muscle Cell	Central Nervous System
PRJNA576920	SAMN13014259	Mature monocyte-derived dendritic cells	Immune System
PRJNA576920	SAMN13014261	Immature monocyte-derived dendritic cells	Immune System
PRJNA576920	SAMN13014298	Thymus Fibroblasts	Endocrine System
PRJNA576920	SAMN13014398	Ocular Choroid Fibroblast	Ocular System
PRJNA576920	SAMN13014403	Non-Pigment Ciliary Epithelial Cell	Ocular System
PRJNA576920	SAMN13014406	Conjunctival Fibroblast	Ocular System
PRJNA576920	SAMN13014409	Amniotic Epithelial Cell	Placenta System
PRJNA576920	SAMN13014412	Myometrial Smooth Muscle Cell	Female Reproductive System
PRJNA576920	SAMN13014415	Endometrial Micorvascular Endothelial Cell	Female Reproductive System
PRJNA576920	SAMN13014416	Trabecular Meshwork Cell	Ocular System
PRJNA576920	SAMN13014419	Myometrial Microvascular Endothelial Cell	Female Reproductive System
PRJNA576920	SAMN13014422	Retinal Pigment Epithelial Cell	Ocular System
PRJNA576920	SAMN13014425	Keratocyte	Ocular System
PRJNA576920	SAMN13014428	Villous Mesenchymal Fibroblast	Placenta System
PRJNA576920	SAMN13014431	Villous Trophoblast	Placenta System
PRJNA576920	SAMN13014434	Cardiac Fibroblast fetal atrial	Cardiac System
PRJNA576920	SAMN13014437	Cardiac Fibroblast-adult atrial	Cardiac System
PRJNA576920	SAMN13014441	Iris Pigment Epithelial Cell	Ocular System
PRJNA576920	SAMN13014444	Lens Epithelial Cell	Ocular System
PRJNA576920	SAMN13014446	Prostate Epithelial Cell	Male Reproductive System
PRJNA576920	SAMN13014450	Corneal Epithelial Cell	Ocular System
PRJNA576920	SAMN13014455	pericardial fibroblast	Cardiac System
PRJNA576920	SAMN13014457	Seminal Vesicle Fibroblast	Male Reproductive System
PRJNA576920	SAMN13014459	Osteoblast - femural	Skeletal System
PRJNA576920	SAMN13014461	Seminal Vesicle Epithelial Cell	Male Reproductive System
PRJNA576920	SAMN13014464	Seminal Vesicle Microvascular Endothelial Cell	Male Reproductive System
PRJNA576920	SAMN13014467	Prostate Fibroblast	Male Reproductive System
PRJNA576920	SAMN13014472	Synoviocyte	Skeletal System
PRJNA576920	SAMN13014477	Calvarial Osteoblast	Skeletal System
PRJNA576920	SAMN13014480	Tonsil Fibroblasts total RNA	Tonsil System
PRJNA576920	SAMN13014482	Tonsil Endothelial Cell	Tonsil System
PRJNA576920	SAMN13014540	Lymphatic Fibroblast	Lymphatic System
PRJNA576920	SAMN13014543	Lymphatic Endothelial Cell	Lymphatic System
PRJNA576920	SAMN13014546	Hair Follicular Keratinocyte	Hair System
PRJNA576920	SAMN13014550	Gingival Fibroblast	Oral System
PRJNA576920	SAMN13014553	Oral Keratinocyte	Oral System
PRJNA576920	SAMN13014555	Tonsil Epithelial Cell	Tonsil System
PRJNA576920	SAMN13014560	Dermal Fibroblast-fetal	Dermal System
PRJNA576920	SAMN13014563	Epidermal Melanocyte- adult	Dermal System
PRJNA576920	SAMN13014566	Epidermal Melanocyte-dark	Dermal System
PRJNA576920	SAMN13014569	Esophageal Smooth Muscle Cell	Gastrointestinal System
PRJNA576920	SAMN13014572	Periodontal Ligament Fibroblast	Oral System
PRJNA576920	SAMN13014573	Hair Dermal Papilla Cell	Hair System
PRJNA576920	SAMN13014576	Dermal Fibroblast-fetal Mitomycin C treated	Dermal System
PRJNA576920	SAMN13014579	Dermal Fibroblast-adult	Dermal System
PRJNA576920	SAMN13014582	Dermal Fibroblast-neonate	Dermal System
PRJNA576920	SAMN13014585	Renal Proximal Tubular Epithelial Cell	Renal System
PRJNA576920	SAMN13014588	Renal Glomerular Endothelial Cell	Renal System
PRJNA576920	SAMN13014590	Hair Follicular Inner Root Sheath Cell	Hair System
PRJNA576920	SAMN13014593	Hair Follicular Outer Root Sheath Cell	Hair System
PRJNA576920	SAMN13014596	Hair Germinal Matrix Cell	Hair System
PRJNA576920	SAMN13014601	Renal Mesangial Cell	Renal System
PRJNA576920	SAMN13014604	Renal Epithelial Cell	Renal System
PRJNA576920	SAMN13014607	Renal Cortical Epithelial Cell	Renal System
PRJNA576920	SAMN13014611	Nucleus Pulposus Cell	Skeletal System
PRJNA576920	SAMN13014612	Prostate Microvascular Endothelial Cell	Male Reproductive System
PRJNA576920	SAMN13014615	Urothelial Cell	Urethral System
PRJNA576920	SAMN13014618	Bladder Smooth Muscle Cell	Urethral System
PRJNA576920	SAMN13014621	Bladder Microvascular Endothelial Cell	Urethral System
PRJNA576920	SAMN13014622	Gallbladder Fibroblast	Hepatic System
PRJNA576920	SAMN13014625	Hepatic Stellate Cell	Hepatic System
PRJNA576920	SAMN13014628	Hepatocyte	Hepatic System
PRJNA576920	SAMN13014631	Hepatic Sinusoidal Endothelial Cell	Hepatic System
PRJNA576920	SAMN13014634	Anulus Pulposus Cell	Skeletal System
PRJNA576920	SAMN13014636	Mesenchymal Stem Cell-adipose	Adipose System
PRJNA576920	SAMN13014639	Mesenchymal Stem Cell-bone marrow	Hematopoietic System
PRJNA576920	SAMN13014642	Ovarian Fibroblast	Female Reproductive System
PRJNA576920	SAMN13014645	Ovarian Surface Epithelial Cell	Female Reproductive System
PRJNA576920	SAMN13014648	Ovarian Microvascular Endothelial Cell	Female Reproductive System
PRJNA576920	SAMN13014651	Preadipocyte-subcutaneous	Adipose System
PRJNA576920	SAMN13014653	Adipose Microvascular Endothelial Cell	Adipose System
PRJNA576920	SAMN13014656	Chorionic Mesenchymal Stromal Cell	Placenta System
PRJNA576920	SAMN13014659	Preadipocyte-visceral	Adipose System
PRJNA576920	SAMN13014663	Amniotic Mesenchymal Stromal Cell	Placenta System
PRJNA576920	SAMN13014666	Splenic Endothelial cell	Lymphatic System
PRJNA576920	SAMN13014669	Umbilical Vein Endothelial Cell	Umbilical Cord System
PRJNA576920	SAMN13014672	Mammary Fibroblast	Female Reproductive System
PRJNA576920	SAMN13014675	Mammary Epithelial Cell	Female Reproductive System
PRJNA576920	SAMN13014677	Pulmonary Mesenchymal Stel Cell	Pulmonary System
PRJNA576920	SAMN13014680	Mammary Endothelial Cell	Female Reproductive System
PRJNA576920	SAMN13014683	Vertebral Mesenchymal Stem Cell	Other
PRJNA576920	SAMN13014687	Umbilical Mesenchymal Stem Cell	Umbilical Cord System
PRJNA576920	SAMN13014690	Mesenchymal Stem Cell-hepatic	Hepatic System
PRJNA576920	SAMN13014695	CD56+ NK cells	Immune System
PRJNA576920	SAMN13014698	CD14+ Monocytes	Immune System
PRJNA576920	SAMN13014699	CD3+ T cells	Immune System
PRJNA576920	SAMN13014702	CB CD34+lin-	Immune System
PRJNA576920	SAMN13014707	Umbilical Artery Smooth Muscle Cell	Umbilical Cord System
PRJNA576920	SAMN13014710	Umbilical Vein Smooth Muscle Cell	Umbilical Cord System
PRJNA576920	SAMN13014713	Umbilical Artery Endothelial Cell	Umbilical Cord System
PRJNA576920	SAMN13014716	Aortic Endothelial Cell	Cardiac System
PRJNA576920	SAMN13014719	Coronary Artery Endothelial cell	Cardiac System
PRJNA576920	SAMN13014722	Splenic Fibroblast	Lymphatic System
PRJNA576920	SAMN13014726	Cardiac Microvascular Endothelial Cell	Cardiac System
PRJNA576920	SAMN13014727	Cardiac Fibroblast-adult ventrical	Cardiac System
PRJNA576920	SAMN13014740	CD14-CD15+ granulocytes	Immune System
PRJNA576920	SAMN13014741	CD10+ granulocytes	Immune System
PRJNA576920	SAMN13014742	CD19+ B-cells	Immune System
PRJNA576920	SAMN13014744	Astrocytes-mid brain	Central Nervous System
PRJNA576920	SAMN13014747	Astrocytes-brain stem cel	Central Nervous System
PRJNA576920	SAMN13014751	Cardiac Fibroblast	Cardiac System
PRJNA576920	SAMN13014754	Cardiac Myocyte-adult	Cardiac System
PRJNA576920	SAMN13014757	Cardiac Myocyte	Cardiac System
PRJNA576920	SAMN13014760	Aortic Fibroblast	Cardiac System
PRJNA576920	SAMN13014763	Aortic Smooth Muscle Cell	Cardiac System
PRJNA576920	SAMN13014768	Epidermal Melanocyte- light	Dermal System
PRJNA576920	SAMN13014771	Epidermal Keratinocyte-fetal	Dermal System
PRJNA576920	SAMN13014775	Epidermal Keratinocyte-adult	Dermal System
PRJNA576920	SAMN13014778	Epidermal Keratinocyte-neonate	Dermal System
PRJNA576920	SAMN13014780	Dermal Lymphatic Endothelial Cell	Dermal System
PRJNA576920	SAMN13014783	Dermal Microvascular Endothelial Cell	Dermal System
PRJNA576920	SAMN13014786	Retinal Astrocyte	Central Nervous System
PRJNA576920	SAMN13014791	Rectal Smooth Muscle Cell	Gastrointestinal System
PRJNA576920	SAMN13014797	Colonic Smooth Muscle Cell	Gastrointestinal System
PRJNA576920	SAMN13014799	Intestinal Smooth Muscle Cell	Gastrointestinal System
PRJNA576920	SAMN13014802	Gastric Smooth Muscle Cell	Gastrointestinal System
PRJNA576920	SAMN13014805	Esophageal Fibroblasts	Gastrointestinal System
PRJNA576920	SAMN13014808	Esophageal Epithelial Cell	Gastrointestinal System
PRJNA576920	SAMN13014811	Epidermal Melanocyte-medium	Dermal System
PRJNA576920	SAMN13014812	HEK-293T	Renal System
PRJNA576920	SAMN13014833	Colonic Microvascular Endothelial Cell	Gastrointestinal System
PRJNA576920	SAMN13014835	Intestinal Fibroblasts	Gastrointestinal System
PRJNA576920	SAMN13014838	Pulmonary Alveolar Epithelial Cell	Pulmonary System
PRJNA576920	SAMN13014841	Tracheal Epithelial Cell	Pulmonary System
PRJNA576920	SAMN13014844	Pulmonary Artery Fibroblast	Pulmonary System
PRJNA576920	SAMN13014847	Pulmonary Artery Smooth Muscle Cell	Pulmonary System
PRJNA576920	SAMN13014850	Pulmonary Artery Endothelial Cell	Pulmonary System
PRJNA576920	SAMN13014853	Pulmonary Microvascular Endothelial Cell	Pulmonary System
PRJNA576920	SAMN13014854	JY	Immune System
PRJNA576920	SAMN13014857	YTS	Immune System
PRJNA576920	SAMN13014860	NKL	Immune System
PRJNA576920	SAMN13014865	Skeletal Muscle Cell	Skeletal Muscle System
PRJNA576920	SAMN13014868	Tracheal Smooth Muscle Cell	Pulmonary System
PRJNA576920	SAMN13014871	Bronchial Smooth Muscle Cell	Pulmonary System
PRJNA576920	SAMN13014874	pulmonary Fibroblast-Adult	Pulmonary System
PRJNA576920	SAMN13014877	Pulmonary Fibroblast	Pulmonary System
PRJNA576920	SAMN13014880	Small Airway Epithelial Cell	Pulmonary System
PRJNA576920	SAMN13014883	Bronchial Epithelial Cell	Pulmonary System
PRJNA576920	SAMN13014887	Pancreatic Stallate Cell	Endocrine System
PRJNA576920	SAMN13014890	Thyroid Fibroblasts	Endocrine System
PRJNA576920	SAMN13014894	Adrenal Microvascular Endothelial Cell	Endocrine System
PRJNA576920	SAMN13014896	Adrenal Fibroblasts	Endocrine System
PRJNA576920	SAMN13014899	Adrenal Cortical Cell	Endocrine System
PRJNA576920	SAMN13014902	Skeletal Muscle Myoblast	Skeletal Muscle System
PRJNA576920	SAMN13014905	Skeletal Muscle Satellite Cell	Skeletal Muscle System
ENCODE	ENCFF000EMH	AG04450	Pulmonary System	22955616	RNA profiling data sets generated by the Production ENCODE project	No treatment	Not perturbed	rRNA depletion, polyA minus and stranded library	Illumina Genome Analyzer IIx	PE76
ENCODE	ENCFF000EMI	AG04450	Pulmonary System	22955616	RNA profiling data sets generated by the Production ENCODE project	No treatment	Not perturbed	rRNA depletion, polyA minus and stranded library	Illumina Genome Analyzer IIx	PE76
ENCODE	ENCFF000EOS	BJ	Other	22955616	RNA profiling data sets generated by the Production ENCODE project	No treatment	Not perturbed	rRNA depletion, polyA minus and stranded library	Illumina Genome Analyzer IIx	PE76
ENCODE	ENCFF000EOT	BJ	Other	22955616	RNA profiling data sets generated by the Production ENCODE project	No treatment	Not perturbed	rRNA depletion, polyA minus and stranded library	Illumina Genome Analyzer IIx	PE76
ENCODE	ENCFF000ERC	B cell	Immune System	22955616	RNA profiling data sets generated by the Production ENCODE project	No treatment	Not perturbed	rRNA depletion, polyA minus and stranded library	Illumina Genome Analyzer IIx	PE76
ENCODE	ENCFF000ERD	B cell	Immune System	22955616	RNA profiling data sets generated by the Production ENCODE project	No treatment	Not perturbed	rRNA depletion, polyA minus and stranded library	Illumina Genome Analyzer IIx	PE76
ENCODE	ENCFF000ERE	B cell	Immune System	22955616	RNA profiling data sets generated by the Production ENCODE project	No treatment	Not perturbed	rRNA depletion, polyA minus and stranded library	Illumina Genome Analyzer IIx	PE76
ENCODE	ENCFF000ERF	B cell	Immune System	22955616	RNA profiling data sets generated by the Production ENCODE project	No treatment	Not perturbed	rRNA depletion, polyA minus and stranded library	Illumina Genome Analyzer IIx	PE76
ENCODE	ENCFF000ERG	B cell	Immune System	22955616	RNA profiling data sets generated by the Production ENCODE project	No treatment	Not perturbed	rRNA depletion, polyA minus and stranded library	Illumina Genome Analyzer IIx	PE76
ENCODE	ENCFF000ERH	B cell	Immune System	22955616	RNA profiling data sets generated by the Production ENCODE project	No treatment	Not perturbed	rRNA depletion, polyA minus and stranded library	Illumina Genome Analyzer IIx	PE76
ENCODE	ENCFF000EUN	GM12878	Lymphatic System	22955616	RNA profiling data sets generated by the Production ENCODE project	No treatment	Not perturbed	rRNA depletion, polyA minus and stranded library	Illumina Genome Analyzer IIx	PE76
ENCODE	ENCFF000EUO	GM12878	Lymphatic System	22955616	RNA profiling data sets generated by the Production ENCODE project	No treatment	Not perturbed	rRNA depletion, polyA minus and stranded library	Illumina Genome Analyzer IIx	PE76
ENCODE	ENCFF000EUS	hematopoietic multipotent progenitor cell	Hematopoietic System	22955616	RNA profiling data sets generated by the Production ENCODE project	No treatment	Not perturbed	rRNA depletion and stranded library	Illumina HiSeq 2000	PE101
ENCODE	ENCFF000EXH	GM12878	Lymphatic System	22955616	RNA profiling data sets generated by the Production ENCODE project	No treatment	Not perturbed	rRNA depletion, polyA minus and stranded library	Illumina Genome Analyzer IIx	PE76
ENCODE	ENCFF000EXI	GM12878	Lymphatic System	22955616	RNA profiling data sets generated by the Production ENCODE project	No treatment	Not perturbed	rRNA depletion, polyA minus and stranded library	Illumina Genome Analyzer IIx	PE76
ENCODE	ENCFF000EZZ	GM12878	Lymphatic System	22955616	RNA profiling data sets generated by the Production ENCODE project	No treatment	Not perturbed	rRNA depletion and stranded library	Illumina HiSeq 2000	PE101
ENCODE	ENCFF000FAG	GM12878	Lymphatic System	22955616	RNA profiling data sets generated by the Production ENCODE project	No treatment	Not perturbed	rRNA depletion and stranded library	Illumina HiSeq 2000	PE101
ENCODE	ENCFF000FAN	GM12878	Lymphatic System	22955616	RNA profiling data sets generated by the Production ENCODE project	No treatment	Not perturbed	rRNA depletion, polyA minus and stranded library	Illumina Genome Analyzer IIx	PE76
ENCODE	ENCFF000FAP	GM12878	Lymphatic System	22955616	RNA profiling data sets generated by the Production ENCODE project	No treatment	Not perturbed	rRNA depletion, polyA minus and stranded library	Illumina Genome Analyzer IIx	PE76
ENCODE	ENCFF000FDA	H1	Other	22955616	RNA profiling data sets generated by the Production ENCODE project	No treatment	Not perturbed	rRNA depletion, polyA minus and stranded library	Illumina Genome Analyzer IIx	PE76
ENCODE	ENCFF000FDT	H1	Other	22955616	RNA profiling data sets generated by the Production ENCODE project	No treatment	Not perturbed	rRNA depletion, polyA minus and stranded library	Illumina Genome Analyzer IIx	PE76
ENCODE	ENCFF000FGL	H1	Other	22955616	RNA profiling data sets generated by the Production ENCODE project	No treatment	Not perturbed	rRNA depletion, polyA minus and stranded library	Illumina Genome Analyzer IIx	PE76
ENCODE	ENCFF000FIM	H1	Other	22955616	RNA profiling data sets generated by the Production ENCODE project	No treatment	Not perturbed	rRNA depletion, polyA minus and stranded library	Illumina Genome Analyzer IIx	PE76
ENCODE	ENCFF000FJX	fibroblast of the aortic adventitia	Cardiac System	22955616	RNA profiling data sets generated by the Production ENCODE project	No treatment	Not perturbed	rRNA depletion and stranded library	Illumina HiSeq 2000	PE101
ENCODE	ENCFF000FKI	fibroblast of the aortic adventitia	Cardiac System	22955616	RNA profiling data sets generated by the Production ENCODE project	No treatment	Not perturbed	rRNA depletion and stranded library	Illumina HiSeq 2000	PE101
ENCODE	ENCFF000FKR	thoracic aorta endothelial cell	Cardiac System	22955616	RNA profiling data sets generated by the Production ENCODE project	No treatment	Not perturbed	rRNA depletion and stranded library	Illumina HiSeq 2000	PE101
ENCODE	ENCFF000FLI	thoracic aorta endothelial cell	Cardiac System	22955616	RNA profiling data sets generated by the Production ENCODE project	No treatment	Not perturbed	rRNA depletion and stranded library	Illumina HiSeq 2000	PE101
ENCODE	ENCFF000FLO	articular chondrocyte of knee joint	Skeletal System	22955616	RNA profiling data sets generated by the Production ENCODE project	No treatment	Not perturbed	rRNA depletion and stranded library	Illumina HiSeq 2000	PE101
ENCODE	ENCFF000FMM	articular chondrocyte of knee joint	Skeletal System	22955616	RNA profiling data sets generated by the Production ENCODE project	No treatment	Not perturbed	rRNA depletion and stranded library	Illumina HiSeq 2000	PE101
ENCODE	ENCFF000GBQ	hair follicle dermal papilla cell	Hair System	22955616	RNA profiling data sets generated by the Production ENCODE project	No treatment	Not perturbed	rRNA depletion and stranded library	Illumina HiSeq 2000	PE101
ENCODE	ENCFF000GBT	hair follicle dermal papilla cell	Hair System	22955616	RNA profiling data sets generated by the Production ENCODE project	No treatment	Not perturbed	rRNA depletion and stranded library	Illumina HiSeq 2000	PE101
ENCODE	ENCFF000GDA	mammary epithelial cell	Female Reproductive System	22955616	RNA profiling data sets generated by the Production ENCODE project	No treatment	Not perturbed	rRNA depletion, polyA minus and stranded library	Illumina Genome Analyzer IIx	PE76
ENCODE	ENCFF000GET	mammary epithelial cell	Female Reproductive System	22955616	RNA profiling data sets generated by the Production ENCODE project	No treatment	Not perturbed	rRNA depletion and stranded library	Illumina HiSeq 2000	PE101
ENCODE	ENCFF000GFS	mononuclear cell	Immune System	22955616	RNA profiling data sets generated by the Production ENCODE project	No treatment	Not perturbed	rRNA depletion and stranded library	Illumina HiSeq 2000	PE101
ENCODE	ENCFF000GFU	mesenchymal stem cell of adipose	Adipose System	22955616	RNA profiling data sets generated by the Production ENCODE project	No treatment	Not perturbed	rRNA depletion and stranded library	Illumina HiSeq 2000	PE101
ENCODE	ENCFF000GGR	mesenchymal stem cell of adipose	Adipose System	22955616	RNA profiling data sets generated by the Production ENCODE project	No treatment	Not perturbed	rRNA depletion and stranded library	Illumina HiSeq 2000	PE101
ENCODE	ENCFF000GHA	mesenchymal stem cell of the bone marrow	Hematopoietic System	22955616	RNA profiling data sets generated by the Production ENCODE project	No treatment	Not perturbed	rRNA depletion and stranded library	Illumina HiSeq 2000	PE101
ENCODE	ENCFF000GHX	mesenchymal stem cell of the bone marrow	Hematopoietic System	22955616	RNA profiling data sets generated by the Production ENCODE project	No treatment	Not perturbed	rRNA depletion and stranded library	Illumina HiSeq 2000	PE101
ENCODE	ENCFF000GIC	mesenchymal stem cell of Wharton's jelly	Umbilical Cord System	22955616	RNA profiling data sets generated by the Production ENCODE project	No treatment	Not perturbed	rRNA depletion and stranded library	Illumina HiSeq 2000	PE101
ENCODE	ENCFF000GIV	mesenchymal stem cell of Wharton's jelly	Umbilical Cord System	22955616	RNA profiling data sets generated by the Production ENCODE project	No treatment	Not perturbed	rRNA depletion and stranded library	Illumina HiSeq 2000	PE101
ENCODE	ENCFF000GJC	osteoblast	Skeletal System	22955616	RNA profiling data sets generated by the Production ENCODE project	No treatment	Not perturbed	rRNA depletion and stranded library	Illumina HiSeq 2000	PE101
ENCODE	ENCFF000GKC	osteoblast	Skeletal System	22955616	RNA profiling data sets generated by the Production ENCODE project	No treatment	Not perturbed	rRNA depletion and stranded library	Illumina HiSeq 2000	PE101
ENCODE	ENCFF000GKX	placental pericyte	Placenta System	22955616	RNA profiling data sets generated by the Production ENCODE project	No treatment	Not perturbed	rRNA depletion and stranded library	Illumina HiSeq 2000	PE101
ENCODE	ENCFF000GKZ	placental pericyte	Placenta System	22955616	RNA profiling data sets generated by the Production ENCODE project	No treatment	Not perturbed	rRNA depletion and stranded library	Illumina HiSeq 2000	PE101
ENCODE	ENCFF000GLZ	placental epithelial cell	Placenta System	22955616	RNA profiling data sets generated by the Production ENCODE project	No treatment	Not perturbed	rRNA depletion and stranded library	Illumina HiSeq 2000	PE101
ENCODE	ENCFF000GMA	placental epithelial cell	Placenta System	22955616	RNA profiling data sets generated by the Production ENCODE project	No treatment	Not perturbed	rRNA depletion and stranded library	Illumina HiSeq 2000	PE101
ENCODE	ENCFF000GNB	vein endothelial cell	Other	22955616	RNA profiling data sets generated by the Production ENCODE project	No treatment	Not perturbed	rRNA depletion and stranded library	Illumina HiSeq 2000	PE101
ENCODE	ENCFF000GNC	vein endothelial cell	Other	22955616	RNA profiling data sets generated by the Production ENCODE project	No treatment	Not perturbed	rRNA depletion and stranded library	Illumina HiSeq 2000	PE101
ENCODE	ENCFF000GNL	skeletal muscle myoblast	Skeletal Muscle System	22955616	RNA profiling data sets generated by the Production ENCODE project	No treatment	Not perturbed	rRNA depletion, polyA minus and stranded library	Illumina Genome Analyzer IIx	PE76
ENCODE	ENCFF000GNM	skeletal muscle myoblast	Skeletal Muscle System	22955616	RNA profiling data sets generated by the Production ENCODE project	No treatment	Not perturbed	rRNA depletion, polyA minus and stranded library	Illumina Genome Analyzer IIx	PE76
ENCODE	ENCFF000GPX	endothelial cell of umbilical vein	Umbilical Cord System	22955616	RNA profiling data sets generated by the Production ENCODE project	No treatment	Not perturbed	rRNA depletion, polyA minus and stranded library	Illumina Genome Analyzer IIx	PE76
ENCODE	ENCFF000GQR	endothelial cell of umbilical vein	Umbilical Cord System	22955616	RNA profiling data sets generated by the Production ENCODE project	No treatment	Not perturbed	rRNA depletion, polyA minus and stranded library	Illumina Genome Analyzer IIx	PE76
ENCODE	ENCFF000GTI	endothelial cell of umbilical vein	Umbilical Cord System	22955616	RNA profiling data sets generated by the Production ENCODE project	No treatment	Not perturbed	rRNA depletion, polyA minus and stranded library	Illumina Genome Analyzer IIx	PE76
ENCODE	ENCFF000GUP	endothelial cell of umbilical vein	Umbilical Cord System	22955616	RNA profiling data sets generated by the Production ENCODE project	No treatment	Not perturbed	rRNA depletion, polyA minus and stranded library	Illumina Genome Analyzer IIx	PE76
ENCODE	ENCFF000GVT	endothelial cell of umbilical vein	Umbilical Cord System	22955616	RNA profiling data sets generated by the Production ENCODE project	No treatment	Not perturbed	rRNA depletion, polyA minus and stranded library	Illumina Genome Analyzer IIx	PE76
ENCODE	ENCFF000GXC	fibroblast of villous mesenchyme	Placenta System	22955616	RNA profiling data sets generated by the Production ENCODE project	No treatment	Not perturbed	rRNA depletion and stranded library	Illumina HiSeq 2000	PE101
ENCODE	ENCFF000GXV	fibroblast of villous mesenchyme	Placenta System	22955616	RNA profiling data sets generated by the Production ENCODE project	No treatment	Not perturbed	rRNA depletion and stranded library	Illumina HiSeq 2000	PE101
ENCODE	ENCFF000GYE	subcutaneous preadipocyte	Adipose System	22955616	RNA profiling data sets generated by the Production ENCODE project	No treatment	Not perturbed	rRNA depletion and stranded library	Illumina HiSeq 2000	PE101
ENCODE	ENCFF000GZD	subcutaneous preadipocyte	Adipose System	22955616	RNA profiling data sets generated by the Production ENCODE project	No treatment	Not perturbed	rRNA depletion and stranded library	Illumina HiSeq 2000	PE101
ENCODE	ENCFF000HAZ	IMR-90	Pulmonary System	22955616	RNA profiling data sets generated by the Production ENCODE project	No treatment	Not perturbed	Stranded library	Illumina HiSeq 2000	PE101
ENCODE	ENCFF000HBA	IMR-90	Pulmonary System	22955616	RNA profiling data sets generated by the Production ENCODE project	No treatment	Not perturbed	Stranded library	Illumina HiSeq 2000	PE101
ENCODE	ENCFF000HTK	CD14-positive monocyte	Immune System	22955616	RNA profiling data sets generated by the Production ENCODE project	No treatment	Not perturbed	rRNA depletion, polyA minus and stranded library	Illumina Genome Analyzer IIx	PE76
ENCODE	ENCFF000HTL	CD14-positive monocyte	Immune System	22955616	RNA profiling data sets generated by the Production ENCODE project	No treatment	Not perturbed	rRNA depletion, polyA minus and stranded library	Illumina Genome Analyzer IIx	PE76
ENCODE	ENCFF000HTM	CD14-positive monocyte	Immune System	22955616	RNA profiling data sets generated by the Production ENCODE project	No treatment	Not perturbed	rRNA depletion, polyA minus and stranded library	Illumina Genome Analyzer IIx	PE76
ENCODE	ENCFF000HTN	CD14-positive monocyte	Immune System	22955616	RNA profiling data sets generated by the Production ENCODE project	No treatment	Not perturbed	rRNA depletion, polyA minus and stranded library	Illumina Genome Analyzer IIx	PE76
ENCODE	ENCFF000HTO	CD14-positive monocyte	Immune System	22955616	RNA profiling data sets generated by the Production ENCODE project	No treatment	Not perturbed	rRNA depletion, polyA minus and stranded library	Illumina Genome Analyzer IIx	PE76
ENCODE	ENCFF000HTP	CD14-positive monocyte	Immune System	22955616	RNA profiling data sets generated by the Production ENCODE project	No treatment	Not perturbed	rRNA depletion, polyA minus and stranded library	Illumina Genome Analyzer IIx	PE76
ENCODE	ENCFF000HWI	fibroblast of dermis	Dermal System	22955616	RNA profiling data sets generated by the Production ENCODE project	No treatment	Not perturbed	rRNA depletion and stranded library	Illumina HiSeq 2000	PE101
ENCODE	ENCFF000HXB	fibroblast of dermis	Dermal System	22955616	RNA profiling data sets generated by the Production ENCODE project	No treatment	Not perturbed	rRNA depletion and stranded library	Illumina HiSeq 2000	PE101
ENCODE	ENCFF000HXG	keratinocyte	Dermal System	22955616	RNA profiling data sets generated by the Production ENCODE project	No treatment	Not perturbed	rRNA depletion, polyA minus and stranded library	Illumina Genome Analyzer IIx	PE76
ENCODE	ENCFF000HXH	keratinocyte	Dermal System	22955616	RNA profiling data sets generated by the Production ENCODE project	No treatment	Not perturbed	rRNA depletion, polyA minus and stranded library	Illumina Genome Analyzer IIx	PE76
ENCODE	ENCFF000HXI	keratinocyte	Dermal System	22955616	RNA profiling data sets generated by the Production ENCODE project	No treatment	Not perturbed	rRNA depletion, polyA minus and stranded library	Illumina Genome Analyzer IIx	PE76
ENCODE	ENCFF000ICF	keratinocyte	Dermal System	22955616	RNA profiling data sets generated by the Production ENCODE project	No treatment	Not perturbed	rRNA depletion, polyA minus and stranded library	Illumina Genome Analyzer IIx	PE76
ENCODE	ENCFF000IDO	keratinocyte	Dermal System	22955616	RNA profiling data sets generated by the Production ENCODE project	No treatment	Not perturbed	rRNA depletion, polyA minus and stranded library	Illumina Genome Analyzer IIx	PE76
ENCODE	ENCFF000IEM	keratinocyte	Dermal System	22955616	RNA profiling data sets generated by the Production ENCODE project	No treatment	Not perturbed	rRNA depletion, polyA minus and stranded library	Illumina Genome Analyzer IIx	PE76
ENCODE	ENCFF000IGA	melanocyte of skin	Other	22955616	RNA profiling data sets generated by the Production ENCODE project	No treatment	Not perturbed	rRNA depletion and stranded library	Illumina HiSeq 2000	PE101
ENCODE	ENCFF000IGU	melanocyte of skin	Other	22955616	RNA profiling data sets generated by the Production ENCODE project	No treatment	Not perturbed	rRNA depletion and stranded library	Illumina HiSeq 2000	PE101
ENCODE	ENCFF000IHC	melanocyte of skin	Other	22955616	RNA profiling data sets generated by the Production ENCODE project	No treatment	Not perturbed	rRNA depletion and stranded library	Illumina HiSeq 2000	PE101
ENCODE	ENCFF000IHY	melanocyte of skin	Other	22955616	RNA profiling data sets generated by the Production ENCODE project	No treatment	Not perturbed	rRNA depletion and stranded library	Illumina HiSeq 2000	PE101
ENCODE	ENCFF000IJA	fibroblast of lung	Pulmonary System	22955616	RNA profiling data sets generated by the Production ENCODE project	No treatment	Not perturbed	rRNA depletion, polyA minus and stranded library	Illumina Genome Analyzer IIx	PE76
ENCODE	ENCFF000IJB	fibroblast of lung	Pulmonary System	22955616	RNA profiling data sets generated by the Production ENCODE project	No treatment	Not perturbed	rRNA depletion, polyA minus and stranded library	Illumina Genome Analyzer IIx	PE76
ENCODE	ENCFF000ILE	skeletal muscle satellite cell	Skeletal Muscle System	22955616	RNA profiling data sets generated by the Production ENCODE project	No treatment	Not perturbed	rRNA depletion and stranded library	Illumina HiSeq 2000	PE101
ENCODE	ENCFF000ILQ	skeletal muscle satellite cell	Skeletal Muscle System	22955616	RNA profiling data sets generated by the Production ENCODE project	No treatment	Not perturbed	rRNA depletion and stranded library	Illumina HiSeq 2000	PE101
ENCODE	ENCFF001QZC	renal cortical epithelial cell	Renal System	22955616	RNA profiling data sets generated by the Production ENCODE project	No treatment	Not perturbed	Stranded library	Illumina HiSeq 2000	PE101
ENCODE	ENCFF001QZE	nasal cavity respiratory epithelium epithelial cell of viscerocranial mucosa	Other	22955616	RNA profiling data sets generated by the Production ENCODE project	No treatment	Not perturbed	rRNA depletion and stranded library	Illumina HiSeq 2000	PE101
ENCODE	ENCFF001QZG	dermis blood vessel endothelial cell	Dermal System	22955616	RNA profiling data sets generated by the Production ENCODE project	No treatment	Not perturbed	rRNA depletion and stranded library	Illumina HiSeq 2000	PE101
ENCODE	ENCFF001QZI	nasal cavity respiratory epithelium epithelial cell of viscerocranial mucosa	Other	22955616	RNA profiling data sets generated by the Production ENCODE project	No treatment	Not perturbed	rRNA depletion and stranded library	Illumina HiSeq 2000	PE101
ENCODE	ENCFF001QZK	bladder microvascular endothelial cell	Urethral System	22955616	RNA profiling data sets generated by the Production ENCODE project	No treatment	Not perturbed	rRNA depletion and stranded library	Illumina HiSeq 2000	PE101
ENCODE	ENCFF001QZM	smooth muscle cell of trachea	Pulmonary System	22955616	RNA profiling data sets generated by the Production ENCODE project	No treatment	Not perturbed	rRNA depletion and stranded library	Illumina HiSeq 2000	PE101
ENCODE	ENCFF001QZO	fibroblast of lung	Pulmonary System	22955616	RNA profiling data sets generated by the Production ENCODE project	No treatment	Not perturbed	rRNA depletion and stranded library	Illumina HiSeq 2000	PE101
ENCODE	ENCFF001QZQ	aortic smooth muscle cell	Cardiac System	22955616	RNA profiling data sets generated by the Production ENCODE project	No treatment	Not perturbed	rRNA depletion and stranded library	Illumina HiSeq 2000	PE101
ENCODE	ENCFF001QZS	smooth muscle cell of bladder	Urethral System	22955616	RNA profiling data sets generated by the Production ENCODE project	No treatment	Not perturbed	rRNA depletion and stranded library	Illumina HiSeq 2000	PE101
ENCODE	ENCFF001QZU	pulmonary artery endothelial cell	Pulmonary System	22955616	RNA profiling data sets generated by the Production ENCODE project	No treatment	Not perturbed	rRNA depletion and stranded library	Illumina HiSeq 2000	PE101
ENCODE	ENCFF001QZW	epithelial cell of umbilical artery	Umbilical Cord System	22955616	RNA profiling data sets generated by the Production ENCODE project	No treatment	Not perturbed	rRNA depletion and stranded library	Illumina HiSeq 2000	PE101
ENCODE	ENCFF001QZY	smooth muscle cell of the coronary artery	Cardiac System	22955616	RNA profiling data sets generated by the Production ENCODE project	No treatment	Not perturbed	rRNA depletion and stranded library	Illumina HiSeq 2000	PE101
ENCODE	ENCFF001RAA	endothelial cell of coronary artery	Cardiac System	22955616	RNA profiling data sets generated by the Production ENCODE project	No treatment	Not perturbed	rRNA depletion and stranded library	Illumina HiSeq 2000	PE101
ENCODE	ENCFF001RAC	bronchial epithelial cell	Pulmonary System	22955616	RNA profiling data sets generated by the Production ENCODE project	No treatment	Not perturbed	rRNA depletion and stranded library	Illumina HiSeq 2000	PE101
ENCODE	ENCFF001RAE	regular cardiac myocyte	Cardiac System	22955616	RNA profiling data sets generated by the Production ENCODE project	No treatment	Not perturbed	rRNA depletion and stranded library	Illumina HiSeq 2000	PE101
ENCODE	ENCFF001RAG	bronchial smooth muscle cell	Pulmonary System	22955616	RNA profiling data sets generated by the Production ENCODE project	No treatment	Not perturbed	rRNA depletion and stranded library	Illumina HiSeq 2000	PE101
ENCODE	ENCFF001RAI	bladder microvascular endothelial cell	Urethral System	22955616	RNA profiling data sets generated by the Production ENCODE project	No treatment	Not perturbed	rRNA depletion and stranded library	Illumina HiSeq 2000	PE101
ENCODE	ENCFF001RAK	tracheal epithelial cell	Pulmonary System	22955616	RNA profiling data sets generated by the Production ENCODE project	No treatment	Not perturbed	rRNA depletion and stranded library	Illumina HiSeq 2000	PE101
ENCODE	ENCFF001RAM	aortic smooth muscle cell	Cardiac System	22955616	RNA profiling data sets generated by the Production ENCODE project	No treatment	Not perturbed	rRNA depletion and stranded library	Illumina HiSeq 2000	PE101
ENCODE	ENCFF001RAO	smooth muscle cell of bladder	Urethral System	22955616	RNA profiling data sets generated by the Production ENCODE project	No treatment	Not perturbed	rRNA depletion and stranded library	Illumina HiSeq 2000	PE101
ENCODE	ENCFF001RAQ	dermis blood vessel endothelial cell	Dermal System	22955616	RNA profiling data sets generated by the Production ENCODE project	No treatment	Not perturbed	rRNA depletion and stranded library	Illumina HiSeq 2000	PE101
ENCODE	ENCFF001RAS	bronchial smooth muscle cell	Pulmonary System	22955616	RNA profiling data sets generated by the Production ENCODE project	No treatment	Not perturbed	rRNA depletion and stranded library	Illumina HiSeq 2000	PE101
ENCODE	ENCFF001RAU	renal cortical epithelial cell	Renal System	22955616	RNA profiling data sets generated by the Production ENCODE project	No treatment	Not perturbed	Stranded library	Illumina HiSeq 2000	PE101
ENCODE	ENCFF001RAW	dermis microvascular lymphatic vessel endothelial cell	Dermal System	22955616	RNA profiling data sets generated by the Production ENCODE project	No treatment	Not perturbed	rRNA depletion and stranded library	Illumina HiSeq 2000	PE101
ENCODE	ENCFF001RAY	dermis lymphatic vessel endothelial cell	Dermal System	22955616	RNA profiling data sets generated by the Production ENCODE project	No treatment	Not perturbed	rRNA depletion and stranded library	Illumina HiSeq 2000	PE101
ENCODE	ENCFF001RBA	uterine smooth muscle cell	Female Reproductive System	22955616	RNA profiling data sets generated by the Production ENCODE project	No treatment	Not perturbed	rRNA depletion and stranded library	Illumina HiSeq 2000	PE101
ENCODE	ENCFF001RBC	epithelial cell of umbilical artery	Umbilical Cord System	22955616	RNA profiling data sets generated by the Production ENCODE project	No treatment	Not perturbed	rRNA depletion and stranded library	Illumina HiSeq 2000	PE101
ENCODE	ENCFF001RBE	dermis microvascular lymphatic vessel endothelial cell	Dermal System	22955616	RNA profiling data sets generated by the Production ENCODE project	No treatment	Not perturbed	rRNA depletion and stranded library	Illumina HiSeq 2000	PE101
ENCODE	ENCFF001RBG	lung microvascular endothelial cell	Pulmonary System	22955616	RNA profiling data sets generated by the Production ENCODE project	No treatment	Not perturbed	rRNA depletion and stranded library	Illumina HiSeq 2000	PE101
ENCODE	ENCFF001RBI	fibroblast of lung	Pulmonary System	22955616	RNA profiling data sets generated by the Production ENCODE project	No treatment	Not perturbed	rRNA depletion and stranded library	Illumina HiSeq 2000	PE101
ENCODE	ENCFF001RBK	endothelial cell of coronary artery	Cardiac System	22955616	RNA profiling data sets generated by the Production ENCODE project	No treatment	Not perturbed	rRNA depletion and stranded library	Illumina HiSeq 2000	PE101
ENCODE	ENCFF001RBM	regular cardiac myocyte	Cardiac System	22955616	RNA profiling data sets generated by the Production ENCODE project	No treatment	Not perturbed	rRNA depletion and stranded library	Illumina HiSeq 2000	PE101
ENCODE	ENCFF001RBO	bronchial epithelial cell	Pulmonary System	22955616	RNA profiling data sets generated by the Production ENCODE project	No treatment	Not perturbed	rRNA depletion and stranded library	Illumina HiSeq 2000	PE101
ENCODE	ENCFF001RBQ	dermis lymphatic vessel endothelial cell	Dermal System	22955616	RNA profiling data sets generated by the Production ENCODE project	No treatment	Not perturbed	rRNA depletion and stranded library	Illumina HiSeq 2000	PE101
ENCODE	ENCFF001RBS	tracheal epithelial cell	Pulmonary System	22955616	RNA profiling data sets generated by the Production ENCODE project	No treatment	Not perturbed	rRNA depletion and stranded library	Illumina HiSeq 2000	PE101
ENCODE	ENCFF001RBU	smooth muscle cell of the umbilical artery	Umbilical Cord System	22955616	RNA profiling data sets generated by the Production ENCODE project	No treatment	Not perturbed	rRNA depletion and stranded library	Illumina HiSeq 2000	PE101
ENCODE	ENCFF001RBW	lung microvascular endothelial cell	Pulmonary System	22955616	RNA profiling data sets generated by the Production ENCODE project	No treatment	Not perturbed	rRNA depletion and stranded library	Illumina HiSeq 2000	PE101
ENCODE	ENCFF001RBY	smooth muscle cell of the umbilical artery	Umbilical Cord System	22955616	RNA profiling data sets generated by the Production ENCODE project	No treatment	Not perturbed	rRNA depletion and stranded library	Illumina HiSeq 2000	PE101
ENCODE	ENCFF001RCA	smooth muscle cell of the pulmonary artery	Pulmonary System	22955616	RNA profiling data sets generated by the Production ENCODE project	No treatment	Not perturbed	rRNA depletion and stranded library	Illumina HiSeq 2000	PE101
ENCODE	ENCFF001RCC	uterine smooth muscle cell	Female Reproductive System	22955616	RNA profiling data sets generated by the Production ENCODE project	No treatment	Not perturbed	rRNA depletion and stranded library	Illumina HiSeq 2000	PE101
ENCODE	ENCFF001RCE	pulmonary artery endothelial cell	Pulmonary System	22955616	RNA profiling data sets generated by the Production ENCODE project	No treatment	Not perturbed	rRNA depletion and stranded library	Illumina HiSeq 2000	PE101
ENCODE	ENCFF001RCG	smooth muscle cell of the coronary artery	Cardiac System	22955616	RNA profiling data sets generated by the Production ENCODE project	No treatment	Not perturbed	rRNA depletion and stranded library	Illumina HiSeq 2000	PE101
ENCODE	ENCFF001RDH	GM12878	Lymphatic System	22955616	RNA profiling data sets generated by the Production ENCODE project	No treatment	Not perturbed	rRNA depletion and stranded library	Illumina HiSeq 2000	PE100
ENCODE	ENCFF001RDI	GM12878	Lymphatic System	22955616	RNA profiling data sets generated by the Production ENCODE project	No treatment	Not perturbed	rRNA depletion and stranded library	Illumina HiSeq 2000	PE100
ENCODE	ENCFF001RDO	smooth muscle cell of the pulmonary artery	Pulmonary System	22955616	RNA profiling data sets generated by the Production ENCODE project	No treatment	Not perturbed	rRNA depletion and stranded library	Illumina HiSeq 2000	PE101
ENCODE	ENCFF001RDQ	smooth muscle cell of trachea	Pulmonary System	22955616	RNA profiling data sets generated by the Production ENCODE project	No treatment	Not perturbed	rRNA depletion and stranded library	Illumina HiSeq 2000	PE101
ENCODE	ENCFF001RFB	GM12878	Lymphatic System	22955616	RNA profiling data sets generated by the Production ENCODE project	No treatment	Not perturbed	rRNA depletion and stranded library	Illumina HiSeq 2000	PE101
ENCODE	ENCFF001RFH	GM12878	Lymphatic System	22955616	RNA profiling data sets generated by the Production ENCODE project	No treatment	Not perturbed	rRNA depletion and stranded library	Illumina HiSeq 2000	PE101
ENCODE	ENCFF002BEH	neural cell	Central Nervous System	22955616	RNA profiling data sets generated by the Production ENCODE project	No treatment	Not perturbed	rRNA depletion, polyA minus and stranded library	Illumina HiSeq 2000	PE101
ENCODE	ENCFF002BEP	neural cell	Central Nervous System	22955616	RNA profiling data sets generated by the Production ENCODE project	No treatment	Not perturbed	rRNA depletion, polyA minus and stranded library	Illumina HiSeq 2000	PE101
ENCODE	ENCFF002DHP	GM23248	Other	22955616	RNA profiling data sets generated by the Production ENCODE project	No treatment	Not perturbed	rRNA depletion and stranded library	Illumina HiSeq 2000	PE101
ENCODE	ENCFF002DHX	GM23338	Other	22955616	RNA profiling data sets generated by the Production ENCODE project	No treatment	Not perturbed	rRNA depletion and stranded library	Illumina HiSeq 2000	PE101
ENCODE	ENCFF002DJY	GM23338	Other	22955616	RNA profiling data sets generated by the Production ENCODE project	No treatment	Not perturbed	rRNA depletion and stranded library	Illumina HiSeq 2000	PE101
ENCODE	ENCFF002DMH	skeletal muscle myoblast	Skeletal Muscle System	22955616	RNA profiling data sets generated by the Production ENCODE project	No treatment	Not perturbed	rRNA depletion and stranded library	Illumina HiSeq 2000	PE101
ENCODE	ENCFF002DMJ	H7	Other	22955616	RNA profiling data sets generated by the Production ENCODE project	No treatment	Not perturbed	rRNA depletion and stranded library	Illumina HiSeq 2000	PE101
ENCODE	ENCFF002DML	skeletal muscle myoblast	Skeletal Muscle System	22955616	RNA profiling data sets generated by the Production ENCODE project	No treatment	Not perturbed	rRNA depletion and stranded library	Illumina HiSeq 2000	PE101
ENCODE	ENCFF002DMN	GM23248	Other	22955616	RNA profiling data sets generated by the Production ENCODE project	No treatment	Not perturbed	rRNA depletion and stranded library	Illumina HiSeq 2000	PE101
ENCODE	ENCFF002DMP	H7	Other	22955616	RNA profiling data sets generated by the Production ENCODE project	No treatment	Not perturbed	rRNA depletion and stranded library	Illumina HiSeq 2000	PE101
ENCODE	ENCFF004TYC	CD4-positive, alpha-beta memory T cell	Immune System	22955616	RNA profiling data sets generated by the Production ENCODE project	No treatment	Not perturbed	Stranded library	Illumina HiSeq 2500	SE100
ENCODE	ENCFF005EEW	pericardium fibroblast	Cardiac System	22955616	RNA profiling data sets generated by the Production ENCODE project	No treatment	Not perturbed	rRNA depletion and stranded library	Illumina HiSeq 2000	PE101
ENCODE	ENCFF006YWA	GM12878	Lymphatic System	22955616	RNA profiling data sets generated by the Production ENCODE project	No treatment	Not perturbed	Stranded library	Illumina NovaSeq 6000	SE100
ENCODE	ENCFF015WHD	neural crest cell	Central Nervous System	22955616	RNA profiling data sets generated by the Production ENCODE project	No treatment	Not perturbed	Stranded library	Illumina HiSeq 2500	SE100
ENCODE	ENCFF015XJT	motor neuron	Central Nervous System	22955616	RNA profiling data sets generated by the Production ENCODE project	No treatment	Not perturbed	Unstranded library	Illumina NovaSeq 6000	PE150
ENCODE	ENCFF017EOP	astrocyte	Central Nervous System	22955616	RNA profiling data sets generated by the Production ENCODE project	No treatment	Not perturbed	Stranded library	Illumina HiSeq 2500	SE100
ENCODE	ENCFF020XWU	CD8-positive, alpha-beta T cell	Immune System	22955616	RNA profiling data sets generated by the Production ENCODE project	No treatment	Not perturbed	Stranded library	Illumina HiSeq 2500	SE100
ENCODE	ENCFF022MVB	T-cell	Immune System	22955616	RNA profiling data sets generated by the Production ENCODE project	No treatment	Not perturbed	Stranded library	Illumina HiSeq 2500	SE101
ENCODE	ENCFF026VXO	mammary epithelial cell	Female Reproductive System	22955616	RNA profiling data sets generated by the Production ENCODE project	No treatment	Not perturbed	Stranded library	Illumina HiSeq 2500	SE100
ENCODE	ENCFF030WXU	cardiac muscle cell	Cardiac System	22955616	RNA profiling data sets generated by the Production ENCODE project	No treatment	Not perturbed	rRNA depletion and stranded library	Illumina HiSeq 2000	PE101
ENCODE	ENCFF040NYU	motor neuron	Central Nervous System	22955616	RNA profiling data sets generated by the Production ENCODE project	No treatment	Not perturbed	Unstranded library	Illumina NovaSeq 6000	PE150
ENCODE	ENCFF043NBE	activated CD8-positive, alpha-beta memory T cell	Immune System	22955616	RNA profiling data sets generated by the Production ENCODE project	10 ng/mL Interleukin-2 for 5 days, anti-CD3 and anti-CD28 coated beads for 7 days	Not perturbed	Stranded library	Illumina HiSeq 2500	SE100
ENCODE	ENCFF054ZHO	CD4-positive, alpha-beta memory T cell	Immune System	22955616	RNA profiling data sets generated by the Production ENCODE project	No treatment	Not perturbed	Stranded library	Illumina HiSeq 2500	SE100
ENCODE	ENCFF055EJA	HFFc6	Male Reproductive System	22955616	RNA profiling data sets generated by the Production ENCODE project	No treatment	Not perturbed	Stranded library	Illumina HiSeq 2500	SE100
ENCODE	ENCFF068AXM	CD4-positive, alpha-beta T cell	Immune System	22955616	RNA profiling data sets generated by the Production ENCODE project	No treatment	Not perturbed	Stranded library	Illumina HiSeq 2500	SE100
ENCODE	ENCFF076NIE	naive thymus-derived CD4-positive, alpha-beta T cell	Immune System	22955616	RNA profiling data sets generated by the Production ENCODE project	No treatment	Not perturbed	Stranded library	Illumina HiSeq 2500	SE101
ENCODE	ENCFF083OLN	naive thymus-derived CD8-positive, alpha-beta T cell	Immune System	22955616	RNA profiling data sets generated by the Production ENCODE project	No treatment	Not perturbed	Stranded library	Illumina HiSeq 2500	SE100
ENCODE	ENCFF088OGS	progenitor cell of endocrine pancreas	Endocrine System	22955616	RNA profiling data sets generated by the Production ENCODE project	No treatment	Not perturbed	Stranded library	Illumina HiSeq 2500	SE100
ENCODE	ENCFF089GZE	osteocyte	Skeletal System	22955616	RNA profiling data sets generated by the Production ENCODE project	No treatment	Not perturbed	Stranded library	Illumina HiSeq 2500	SE100
ENCODE	ENCFF092JRM	H1	Other	22955616	RNA profiling data sets generated by the Production ENCODE project	No treatment	Not perturbed	Stranded library	Illumina HiSeq 2500	PE100
ENCODE	ENCFF094HAH	IMR-90	Pulmonary System	22955616	RNA profiling data sets generated by the Production ENCODE project	No treatment	Not perturbed	Stranded library	Illumina Genome Analyzer II	SE87
ENCODE	ENCFF095PBU	IMR-90	Pulmonary System	22955616	RNA profiling data sets generated by the Production ENCODE project	No treatment	Not perturbed	Stranded library	Illumina HiSeq 2500	SE100
ENCODE	ENCFF102BXZ	motor neuron	Central Nervous System	22955616	RNA profiling data sets generated by the Production ENCODE project	No treatment	Not perturbed	Unstranded library	Illumina NovaSeq 6000	PE150
ENCODE	ENCFF104RQJ	H1	Other	22955616	RNA profiling data sets generated by the Production ENCODE project	No treatment	Not perturbed	Stranded library	Illumina HiSeq 2500	SE100
ENCODE	ENCFF105LEW	activated CD8-positive, alpha-beta memory T cell	Immune System	22955616	RNA profiling data sets generated by the Production ENCODE project	10 ng/mL Interleukin-2 for 5 days, anti-CD3 and anti-CD28 coated beads for 7 days	Not perturbed	Stranded library	Illumina HiSeq 2500	SE100
ENCODE	ENCFF105OLM	IMR-90	Pulmonary System	22955616	RNA profiling data sets generated by the Production ENCODE project	No treatment	Not perturbed	Stranded library	Illumina Genome Analyzer II	SE43
ENCODE	ENCFF106XJR	chondrocyte	Skeletal System	22955616	RNA profiling data sets generated by the Production ENCODE project	No treatment	Not perturbed	Stranded library	Illumina HiSeq 2500	SE100
ENCODE	ENCFF108ZJT	motor neuron	Central Nervous System	22955616	RNA profiling data sets generated by the Production ENCODE project	No treatment	Not perturbed	Unstranded library	Illumina NovaSeq 6000	PE150
ENCODE	ENCFF109CFC	mammary epithelial cell	Female Reproductive System	22955616	RNA profiling data sets generated by the Production ENCODE project	No treatment	Not perturbed	Stranded library	Illumina HiSeq 2500	SE100
ENCODE	ENCFF109IUU	kidney epithelial cell	Renal System	22955616	RNA profiling data sets generated by the Production ENCODE project	No treatment	Not perturbed	rRNA depletion and stranded library	Illumina HiSeq 2000	PE101
ENCODE	ENCFF113VNY	HFFc6	Male Reproductive System	22955616	RNA profiling data sets generated by the Production ENCODE project	No treatment	Not perturbed	Stranded library	Illumina HiSeq 2500	SE100
ENCODE	ENCFF115AOC	motor neuron	Central Nervous System	22955616	RNA profiling data sets generated by the Production ENCODE project	No treatment	Not perturbed	rRNA depletion and stranded library	Illumina HiSeq 2000	PE150
ENCODE	ENCFF116WTQ	natural killer cell	Immune System	22955616	RNA profiling data sets generated by the Production ENCODE project	No treatment	Not perturbed	Stranded library	Illumina HiSeq 2500	SE101
ENCODE	ENCFF117IYF	H9	Other	22955616	RNA profiling data sets generated by the Production ENCODE project	No treatment	Not perturbed	Stranded library	Illumina HiSeq 2500	SE100
ENCODE	ENCFF119TIN	myocyte	Other	22955616	RNA profiling data sets generated by the Production ENCODE project	No treatment	Not perturbed	rRNA depletion and stranded library	Illumina HiSeq 2000	PE101
ENCODE	ENCFF122MWV	motor neuron	Central Nervous System	22955616	RNA profiling data sets generated by the Production ENCODE project	No treatment	Not perturbed	Unstranded library	Illumina NovaSeq 6000	PE150
ENCODE	ENCFF124VEE	T-cell	Immune System	22955616	RNA profiling data sets generated by the Production ENCODE project	No treatment	Not perturbed	Stranded library	Illumina HiSeq 2500	SE100
ENCODE	ENCFF126HPJ	endometrial microvascular endothelial cells	Female Reproductive System	22955616	RNA profiling data sets generated by the Production ENCODE project	No treatment	Not perturbed	rRNA depletion and stranded library	Illumina HiSeq 2000	PE101
ENCODE	ENCFF126SIU	activated CD8-positive, alpha-beta memory T cell	Immune System	22955616	RNA profiling data sets generated by the Production ENCODE project	anti-CD3 and anti-CD28 coated beads for 36 hours	Not perturbed	Stranded library	Illumina HiSeq 2500	SE100
ENCODE	ENCFF132YUD	CD8-positive, alpha-beta memory T cell	Immune System	22955616	RNA profiling data sets generated by the Production ENCODE project	No treatment	Not perturbed	Stranded library	Illumina HiSeq 2500	SE100
ENCODE	ENCFF142YQX	mesangial cell	Renal System	22955616	RNA profiling data sets generated by the Production ENCODE project	No treatment	Not perturbed	rRNA depletion and stranded library	Illumina HiSeq 2000	PE101
ENCODE	ENCFF143UMB	mammary microvascular endothelial cell	Female Reproductive System	22955616	RNA profiling data sets generated by the Production ENCODE project	No treatment	Not perturbed	rRNA depletion and stranded library	Illumina HiSeq 2000	PE101
ENCODE	ENCFF144WNL	activated CD4-positive, alpha-beta memory T cell	Immune System	22955616	RNA profiling data sets generated by the Production ENCODE project	10 ng/mL Interleukin-2 for 5 days, anti-CD3 and anti-CD28 coated beads for 7 days	Not perturbed	Stranded library	Illumina HiSeq 2500	SE100
ENCODE	ENCFF145KJO	T-cell	Immune System	22955616	RNA profiling data sets generated by the Production ENCODE project	No treatment	Not perturbed	Stranded library	Illumina HiSeq 2500	SE100
ENCODE	ENCFF150DCD	T-cell	Immune System	22955616	RNA profiling data sets generated by the Production ENCODE project	No treatment	Not perturbed	Stranded library	Illumina HiSeq 2500	SE101
ENCODE	ENCFF152QMH	MCF 10A	Female Reproductive System	22955616	RNA profiling data sets generated by the Production ENCODE project	No treatment	Not perturbed	Stranded library	Illumina HiSeq 2500	SE100
ENCODE	ENCFF157UXG	cardiac ventricle fibroblast	Cardiac System	22955616	RNA profiling data sets generated by the Production ENCODE project	No treatment	Not perturbed	rRNA depletion and stranded library	Illumina HiSeq 2000	PE101
ENCODE	ENCFF161ISZ	MCF 10A	Female Reproductive System	22955616	RNA profiling data sets generated by the Production ENCODE project	No treatment	Not perturbed	Stranded library	Illumina HiSeq 2500	SE100
ENCODE	ENCFF161JQW	CD4-positive, alpha-beta T cell	Immune System	22955616	RNA profiling data sets generated by the Production ENCODE project	No treatment	Not perturbed	Stranded library	Illumina HiSeq 2500	SE100
ENCODE	ENCFF161ZQJ	excitatory neuron	Central Nervous System	22955616	RNA profiling data sets generated by the Production ENCODE project	No treatment	Not perturbed	Stranded library	Illumina HiSeq 2500	SE100
ENCODE	ENCFF163JGI	mesothelial cell of epicardium	Cardiac System	22955616	RNA profiling data sets generated by the Production ENCODE project	No treatment	Not perturbed	Stranded library	Illumina HiSeq 2500	SE100
ENCODE	ENCFF169WMB	T-cell	Immune System	22955616	RNA profiling data sets generated by the Production ENCODE project	No treatment	Not perturbed	Stranded library	Illumina HiSeq 2500	SE100
ENCODE	ENCFF171KPY	natural killer cell	Immune System	22955616	RNA profiling data sets generated by the Production ENCODE project	No treatment	Not perturbed	Stranded library	Illumina HiSeq 2500	SE101
ENCODE	ENCFF180NCH	natural killer cell	Immune System	22955616	RNA profiling data sets generated by the Production ENCODE project	No treatment	Not perturbed	Stranded library	Illumina HiSeq 2500	SE101
ENCODE	ENCFF184NJE	activated naive CD8-positive, alpha-beta T cell	Immune System	22955616	RNA profiling data sets generated by the Production ENCODE project	10 ng/mL Interleukin-2 for 5 days, anti-CD3 and anti-CD28 coated beads for 7 days	Not perturbed	Stranded library	Illumina HiSeq 2500	SE100
ENCODE	ENCFF189JNS	type B pancreatic cell	Endocrine System	22955616	RNA profiling data sets generated by the Production ENCODE project	10 ng/mL Interleukin-2 for 5 days, anti-CD3 and anti-CD28 coated beads for 7 days	Not perturbed	Stranded library	Illumina HiSeq 2500	SE100
ENCODE	ENCFF198RQU	WTC11	Other	22955616	RNA profiling data sets generated by the Production ENCODE project	No treatment	Not perturbed	Stranded library	Illumina HiSeq 2500	PE100
ENCODE	ENCFF199EWJ	neural crest cell	Central Nervous System	22955616	RNA profiling data sets generated by the Production ENCODE project	No treatment	Not perturbed	Stranded library	Illumina HiSeq 2500	SE100
ENCODE	ENCFF199QMY	smooth muscle cell	Other	22955616	RNA profiling data sets generated by the Production ENCODE project	No treatment	Not perturbed	rRNA depletion and stranded library	Illumina HiSeq 2000	PE101
ENCODE	ENCFF204IUX	activated CD4-positive, alpha-beta memory T cell	Immune System	22955616	RNA profiling data sets generated by the Production ENCODE project	anti-CD3 and anti-CD28 coated beads for 36 hours	Not perturbed	Stranded library	Illumina HiSeq 2500	SE100
ENCODE	ENCFF205ELR	activated CD8-positive, alpha-beta memory T cell	Immune System	22955616	RNA profiling data sets generated by the Production ENCODE project	anti-CD3 and anti-CD28 coated beads for 36 hours	Not perturbed	Stranded library	Illumina HiSeq 2500	SE100
ENCODE	ENCFF208XIZ	motor neuron	Central Nervous System	22955616	RNA profiling data sets generated by the Production ENCODE project	No treatment	Not perturbed	rRNA depletion and stranded library	Illumina HiSeq 2000	PE150
ENCODE	ENCFF210HTX	HFFc6	Male Reproductive System	22955616	RNA profiling data sets generated by the Production ENCODE project	No treatment	Not perturbed	Stranded library	Illumina HiSeq 2500	SE100
ENCODE	ENCFF212TDB	myometrial cell	Female Reproductive System	22955616	RNA profiling data sets generated by the Production ENCODE project	No treatment	Not perturbed	rRNA depletion and stranded library	Illumina HiSeq 2000	PE101
ENCODE	ENCFF226ECV	CD4-positive, CD25-positive, alpha-beta regulatory T cell	Immune System	22955616	RNA profiling data sets generated by the Production ENCODE project	No treatment	Not perturbed	Stranded library	Illumina HiSeq 2500	SE101
ENCODE	ENCFF226YNW	CD8-positive, alpha-beta T cell	Immune System	22955616	RNA profiling data sets generated by the Production ENCODE project	No treatment	Not perturbed	Stranded library	Illumina HiSeq 2500	SE100
ENCODE	ENCFF232JUP	CD8-positive, alpha-beta memory T cell	Immune System	22955616	RNA profiling data sets generated by the Production ENCODE project	No treatment	Not perturbed	Stranded library	Illumina HiSeq 2500	SE100
ENCODE	ENCFF235BRN	WTC11	Other	22955616	RNA profiling data sets generated by the Production ENCODE project	No treatment	Not perturbed	Stranded library	Illumina HiSeq 2500	SE100
ENCODE	ENCFF236EYN	hair follicular keratinocyte	Hair System	22955616	RNA profiling data sets generated by the Production ENCODE project	No treatment	Not perturbed	rRNA depletion and stranded library	Illumina HiSeq 2000	PE101
ENCODE	ENCFF236SUX	natural killer cell	Immune System	22955616	RNA profiling data sets generated by the Production ENCODE project	No treatment	Not perturbed	Stranded library	Illumina HiSeq 2500	SE101
ENCODE	ENCFF239GJR	chondrocyte	Skeletal System	22955616	RNA profiling data sets generated by the Production ENCODE project	No treatment	Not perturbed	Stranded library	Illumina HiSeq 2500	SE100
ENCODE	ENCFF243EFJ	mesothelial cell of epicardium	Cardiac System	22955616	RNA profiling data sets generated by the Production ENCODE project	No treatment	Not perturbed	Stranded library	Illumina HiSeq 2500	SE100
ENCODE	ENCFF245VTB	hepatocyte	Hepatic System	22955616	RNA profiling data sets generated by the Production ENCODE project	No treatment	Not perturbed	rRNA depletion and stranded library	Illumina HiSeq 2000	PE101
ENCODE	ENCFF247XJT	WTC11	Other	22955616	RNA profiling data sets generated by the Production ENCODE project	No treatment	Not perturbed	Stranded library	Illumina HiSeq 2500	PE100
ENCODE	ENCFF248MER	GM12878	Lymphatic System	22955616	RNA profiling data sets generated by the Production ENCODE project	No treatment	Not perturbed	Stranded library	Illumina NovaSeq 6000	SE100
ENCODE	ENCFF249LGZ	GM12878	Lymphatic System	22955616	RNA profiling data sets generated by the Production ENCODE project	No treatment	Not perturbed	Stranded library	Illumina NovaSeq 6000	SE100
ENCODE	ENCFF252KUD	activated naive CD8-positive, alpha-beta T cell	Immune System	22955616	RNA profiling data sets generated by the Production ENCODE project	anti-CD3 and anti-CD28 coated beads for 36 hours	Not perturbed	Stranded library	Illumina HiSeq 2500	SE100
ENCODE	ENCFF266SQA	type B pancreatic cell	Endocrine System	22955616	RNA profiling data sets generated by the Production ENCODE project	10 ng/mL Interleukin-2 for 5 days, anti-CD3 and anti-CD28 coated beads for 7 days	Not perturbed	Stranded library	Illumina HiSeq 2500	SE100
ENCODE	ENCFF270YFX	H9	Other	22955616	RNA profiling data sets generated by the Production ENCODE project	No treatment	Not perturbed	Stranded library	Illumina HiSeq 2500	SE100
ENCODE	ENCFF275YAD	activated CD8-positive, alpha-beta memory T cell	Immune System	22955616	RNA profiling data sets generated by the Production ENCODE project	10 ng/mL Interleukin-2 for 5 days, anti-CD3 and anti-CD28 coated beads for 7 days	Not perturbed	Stranded library	Illumina HiSeq 2500	SE100
ENCODE	ENCFF276WLD	HFFc6	Male Reproductive System	22955616	RNA profiling data sets generated by the Production ENCODE project	No treatment	Not perturbed	Stranded library	Illumina HiSeq 2500	SE100
ENCODE	ENCFF282SEN	activated naive CD8-positive, alpha-beta T cell	Immune System	22955616	RNA profiling data sets generated by the Production ENCODE project	anti-CD3 and anti-CD28 coated beads for 36 hours	Not perturbed	Stranded library	Illumina HiSeq 2500	SE100
ENCODE	ENCFF285STI	H1	Other	22955616	RNA profiling data sets generated by the Production ENCODE project	No treatment	Not perturbed	Stranded library	Illumina HiSeq 2500	SE100
ENCODE	ENCFF289YMA	HFFc6	Male Reproductive System	22955616	RNA profiling data sets generated by the Production ENCODE project	No treatment	Not perturbed	Stranded library	Illumina HiSeq 2500	SE100
ENCODE	ENCFF292DPK	activated CD4-positive, alpha-beta memory T cell	Immune System	22955616	RNA profiling data sets generated by the Production ENCODE project	10 ng/mL Interleukin-2 for 5 days, anti-CD3 and anti-CD28 coated beads for 7 days	Not perturbed	Stranded library	Illumina HiSeq 2500	SE100
ENCODE	ENCFF297EOO	T-helper 17 cell	Immune System	22955616	RNA profiling data sets generated by the Production ENCODE project	No treatment	Not perturbed	Stranded library	Illumina HiSeq 2500	SE101
ENCODE	ENCFF299SJE	astrocyte	Central Nervous System	22955616	RNA profiling data sets generated by the Production ENCODE project	No treatment	Not perturbed	Stranded library	Illumina HiSeq 2500	SE100
ENCODE	ENCFF301PAM	osteocyte	Skeletal System	22955616	RNA profiling data sets generated by the Production ENCODE project	No treatment	Not perturbed	Stranded library	Illumina HiSeq 2500	SE100
ENCODE	ENCFF306LSE	T-cell	Immune System	22955616	RNA profiling data sets generated by the Production ENCODE project	No treatment	Not perturbed	Stranded library	Illumina HiSeq 2500	SE100
ENCODE	ENCFF307TQM	CD4-positive, alpha-beta T cell	Immune System	22955616	RNA profiling data sets generated by the Production ENCODE project	No treatment	Not perturbed	Stranded library	Illumina HiSeq 2500	SE100
ENCODE	ENCFF310HZJ	chondrocyte	Skeletal System	22955616	RNA profiling data sets generated by the Production ENCODE project	No treatment	Not perturbed	Stranded library	Illumina HiSeq 2500	SE100
ENCODE	ENCFF324XSV	CD8-positive, alpha-beta memory T cell	Immune System	22955616	RNA profiling data sets generated by the Production ENCODE project	No treatment	Not perturbed	Stranded library	Illumina HiSeq 2500	SE100
ENCODE	ENCFF332PIT	LHCN-M2	Skeletal Muscle System	22955616	RNA profiling data sets generated by the Production ENCODE project	No treatment	Not perturbed	rRNA depletion and stranded library	Illumina HiSeq 2000	PE101
ENCODE	ENCFF339AGU	HFFc6	Male Reproductive System	22955616	RNA profiling data sets generated by the Production ENCODE project	No treatment	Not perturbed	Stranded library	Illumina HiSeq 2500	SE100
ENCODE	ENCFF351NAR	endothelial cell	Other	22955616	RNA profiling data sets generated by the Production ENCODE project	No treatment	Not perturbed	Stranded library	Illumina HiSeq 2500	SE100
ENCODE	ENCFF353CRU	chondrocyte	Skeletal System	22955616	RNA profiling data sets generated by the Production ENCODE project	No treatment	Not perturbed	Stranded library	Illumina HiSeq 2500	SE100
ENCODE	ENCFF353SPR	cardiac muscle cell	Cardiac System	22955616	RNA profiling data sets generated by the Production ENCODE project	No treatment	Not perturbed	rRNA depletion and stranded library	Illumina HiSeq 2000	PE101
ENCODE	ENCFF353STY	cardiac atrium fibroblast	Cardiac System	22955616	RNA profiling data sets generated by the Production ENCODE project	No treatment	Not perturbed	rRNA depletion and stranded library	Illumina HiSeq 2000	PE101
ENCODE	ENCFF361PWW	activated naive CD8-positive, alpha-beta T cell	Immune System	22955616	RNA profiling data sets generated by the Production ENCODE project	anti-CD3 and anti-CD28 coated beads for 36 hours	Not perturbed	Stranded library	Illumina HiSeq 2500	SE100
ENCODE	ENCFF361TIJ	activated CD8-positive, alpha-beta memory T cell	Immune System	22955616	RNA profiling data sets generated by the Production ENCODE project	anti-CD3 and anti-CD28 coated beads for 36 hours	Not perturbed	Stranded library	Illumina HiSeq 2500	SE100
ENCODE	ENCFF362YZY	naive thymus-derived CD4-positive, alpha-beta T cell	Immune System	22955616	RNA profiling data sets generated by the Production ENCODE project	No treatment	Not perturbed	Stranded library	Illumina HiSeq 2500	SE100
ENCODE	ENCFF363HPJ	astrocyte	Central Nervous System	22955616	RNA profiling data sets generated by the Production ENCODE project	No treatment	Not perturbed	Stranded library	Illumina HiSeq 2500	SE100
ENCODE	ENCFF365HXR	WTC11	Other	22955616	RNA profiling data sets generated by the Production ENCODE project	No treatment	Not perturbed	Stranded library	Illumina HiSeq 2500	SE100
ENCODE	ENCFF365MEW	activated naive CD8-positive, alpha-beta T cell	Immune System	22955616	RNA profiling data sets generated by the Production ENCODE project	10 ng/mL Interleukin-2 for 5 days, anti-CD3 and anti-CD28 coated beads for 7 days	Not perturbed	Stranded library	Illumina HiSeq 2500	SE100
ENCODE	ENCFF368LBR	natural killer cell	Immune System	22955616	RNA profiling data sets generated by the Production ENCODE project	No treatment	Not perturbed	Stranded library	Illumina HiSeq 2500	SE101
ENCODE	ENCFF372LXY	natural killer cell	Immune System	22955616	RNA profiling data sets generated by the Production ENCODE project	No treatment	Not perturbed	Stranded library	Illumina HiSeq 2500	SE101
ENCODE	ENCFF375BWD	endodermal cell	Other	22955616	RNA profiling data sets generated by the Production ENCODE project	No treatment	Not perturbed	Stranded library	Illumina HiSeq 2500	SE100
ENCODE	ENCFF375XSW	excitatory neuron	Central Nervous System	22955616	RNA profiling data sets generated by the Production ENCODE project	No treatment	Not perturbed	Stranded library	Illumina HiSeq 2500	SE100
ENCODE	ENCFF381KYM	IMR-90	Pulmonary System	22955616	RNA profiling data sets generated by the Production ENCODE project	No treatment	Not perturbed	Stranded library	Illumina Genome Analyzer II	SE87
ENCODE	ENCFF385PRM	HFFc6	Male Reproductive System	22955616	RNA profiling data sets generated by the Production ENCODE project	No treatment	Not perturbed	Stranded library	Illumina HiSeq 2500	SE100
ENCODE	ENCFF388FLK	endodermal cell	Other	22955616	RNA profiling data sets generated by the Production ENCODE project	No treatment	Not perturbed	Stranded library	Illumina HiSeq 2500	SE100
ENCODE	ENCFF393GQZ	astrocyte	Central Nervous System	22955616	RNA profiling data sets generated by the Production ENCODE project	No treatment	Not perturbed	rRNA depletion and stranded library	Illumina HiSeq 2000	PE101
ENCODE	ENCFF408FWI	epithelial cell of alveolus of lung	Pulmonary System	22955616	RNA profiling data sets generated by the Production ENCODE project	No treatment	Not perturbed	rRNA depletion and stranded library	Illumina HiSeq 2000	PE101
ENCODE	ENCFF410OLM	motor neuron	Central Nervous System	22955616	RNA profiling data sets generated by the Production ENCODE project	No treatment	Not perturbed	Unstranded library	Illumina NovaSeq 6000	PE150
ENCODE	ENCFF417BPK	natural killer cell	Immune System	22955616	RNA profiling data sets generated by the Production ENCODE project	No treatment	Not perturbed	Stranded library	Illumina HiSeq 2500	SE101
ENCODE	ENCFF419ZNA	activated naive CD8-positive, alpha-beta T cell	Immune System	22955616	RNA profiling data sets generated by the Production ENCODE project	10 ng/mL Interleukin-2 for 5 days, anti-CD3 and anti-CD28 coated beads for 7 days	Not perturbed	Stranded library	Illumina HiSeq 2500	SE100
ENCODE	ENCFF424DEO	astrocyte	Central Nervous System	22955616	RNA profiling data sets generated by the Production ENCODE project	No treatment	Not perturbed	rRNA depletion and stranded library	Illumina HiSeq 2000	PE101
ENCODE	ENCFF430TPY	motor neuron	Central Nervous System	22955616	RNA profiling data sets generated by the Production ENCODE project	No treatment	Not perturbed	Unstranded library	Illumina NovaSeq 6000	PE150
ENCODE	ENCFF436VRX	CD8-positive, alpha-beta T cell	Immune System	22955616	RNA profiling data sets generated by the Production ENCODE project	No treatment	Not perturbed	Stranded library	Illumina HiSeq 2500	SE100
ENCODE	ENCFF442XPN	CD4-positive, alpha-beta memory T cell	Immune System	22955616	RNA profiling data sets generated by the Production ENCODE project	No treatment	Not perturbed	Stranded library	Illumina HiSeq 2500	SE100
ENCODE	ENCFF445QRL	chondrocyte	Skeletal System	22955616	RNA profiling data sets generated by the Production ENCODE project	No treatment	Not perturbed	Stranded library	Illumina HiSeq 2500	SE100
ENCODE	ENCFF446NGX	endothelial cell of umbilical vein	Umbilical Cord System	22955616	RNA profiling data sets generated by the Production ENCODE project	No treatment	Not perturbed	Stranded library	Illumina HiSeq 2500	SE100
ENCODE	ENCFF449SKM	activated CD8-positive, alpha-beta memory T cell	Immune System	22955616	RNA profiling data sets generated by the Production ENCODE project	anti-CD3 and anti-CD28 coated beads for 36 hours	Not perturbed	Stranded library	Illumina HiSeq 2500	SE100
ENCODE	ENCFF464PFE	airway epithelial cell	Pulmonary System	22955616	RNA profiling data sets generated by the Production ENCODE project	No treatment	Not perturbed	rRNA depletion and stranded library	Illumina HiSeq 2000	PE101
ENCODE	ENCFF470LXI	HFFc6	Male Reproductive System	22955616	RNA profiling data sets generated by the Production ENCODE project	No treatment	Not perturbed	Stranded library	Illumina HiSeq 2500	SE100
ENCODE	ENCFF471XKR	naive thymus-derived CD4-positive, alpha-beta T cell	Immune System	22955616	RNA profiling data sets generated by the Production ENCODE project	No treatment	Not perturbed	Stranded library	Illumina HiSeq 2500	SE101
ENCODE	ENCFF471ZDB	endothelial cell	Other	22955616	RNA profiling data sets generated by the Production ENCODE project	No treatment	Not perturbed	Stranded library	Illumina HiSeq 2500	SE100
ENCODE	ENCFF472BBU	endodermal cell	Other	22955616	RNA profiling data sets generated by the Production ENCODE project	No treatment	Not perturbed	Stranded library	Illumina HiSeq 2500	SE100
ENCODE	ENCFF472XMI	chondrocyte	Skeletal System	22955616	RNA profiling data sets generated by the Production ENCODE project	No treatment	Not perturbed	Stranded library	Illumina HiSeq 2500	SE100
ENCODE	ENCFF476PHC	H1	Other	22955616	RNA profiling data sets generated by the Production ENCODE project	No treatment	Not perturbed	Stranded library	Illumina Genome Analyzer II	SE87
ENCODE	ENCFF479JTM	epithelial cell of proximal tubule	Renal System	22955616	RNA profiling data sets generated by the Production ENCODE project	No treatment	Not perturbed	rRNA depletion and stranded library	Illumina HiSeq 2000	PE101
ENCODE	ENCFF480YLH	bronchus fibroblast of lung	Pulmonary System	22955616	RNA profiling data sets generated by the Production ENCODE project	No treatment	Not perturbed	rRNA depletion and stranded library	Illumina HiSeq 2000	PE101
ENCODE	ENCFF481QOS	T-cell	Immune System	22955616	RNA profiling data sets generated by the Production ENCODE project	No treatment	Not perturbed	Stranded library	Illumina HiSeq 2500	SE100
ENCODE	ENCFF481XTJ	activated CD4-positive, alpha-beta memory T cell	Immune System	22955616	RNA profiling data sets generated by the Production ENCODE project	anti-CD3 and anti-CD28 coated beads for 36 hours	Not perturbed	Stranded library	Illumina HiSeq 2500	SE100
ENCODE	ENCFF482GFQ	HFFc6	Male Reproductive System	22955616	RNA profiling data sets generated by the Production ENCODE project	No treatment	Not perturbed	Stranded library	Illumina HiSeq 2500	SE100
ENCODE	ENCFF483BWF	HFFc6	Male Reproductive System	22955616	RNA profiling data sets generated by the Production ENCODE project	No treatment	Not perturbed	Stranded library	Illumina HiSeq 2500	SE100
ENCODE	ENCFF486ONL	LHCN-M2	Skeletal Muscle System	22955616	RNA profiling data sets generated by the Production ENCODE project	No treatment	Not perturbed	rRNA depletion and stranded library	Illumina HiSeq 2000	PE101
ENCODE	ENCFF492PIB	WTC11	Other	22955616	RNA profiling data sets generated by the Production ENCODE project	No treatment	Not perturbed	Stranded library	Illumina HiSeq 2500	SE100
ENCODE	ENCFF497SYG	T-cell	Immune System	22955616	RNA profiling data sets generated by the Production ENCODE project	No treatment	Not perturbed	Stranded library	Illumina HiSeq 2500	SE100
ENCODE	ENCFF498FDF	endodermal cell	Other	22955616	RNA profiling data sets generated by the Production ENCODE project	No treatment	Not perturbed	Stranded library	Illumina HiSeq 2500	PE100
ENCODE	ENCFF502JCS	endometrial microvascular endothelial cells	Female Reproductive System	22955616	RNA profiling data sets generated by the Production ENCODE project	No treatment	Not perturbed	rRNA depletion and stranded library	Illumina HiSeq 2000	PE101
ENCODE	ENCFF509JLH	glomerular endothelial cell	Renal System	22955616	RNA profiling data sets generated by the Production ENCODE project	No treatment	Not perturbed	rRNA depletion and stranded library	Illumina HiSeq 2000	PE101
ENCODE	ENCFF522IKA	naive thymus-derived CD4-positive, alpha-beta T cell	Immune System	22955616	RNA profiling data sets generated by the Production ENCODE project	No treatment	Not perturbed	Stranded library	Illumina HiSeq 2500	SE101
ENCODE	ENCFF526JST	activated naive CD8-positive, alpha-beta T cell	Immune System	22955616	RNA profiling data sets generated by the Production ENCODE project	anti-CD3 and anti-CD28 coated beads for 36 hours	Not perturbed	Stranded library	Illumina HiSeq 2500	SE100
ENCODE	ENCFF541NUM	epithelial cell of proximal tubule	Renal System	22955616	RNA profiling data sets generated by the Production ENCODE project	No treatment	Not perturbed	rRNA depletion and stranded library	Illumina HiSeq 2000	PE101
ENCODE	ENCFF542PGF	osteocyte	Skeletal System	22955616	RNA profiling data sets generated by the Production ENCODE project	No treatment	Not perturbed	Stranded library	Illumina HiSeq 2500	SE100
ENCODE	ENCFF547LGQ	IMR-90	Pulmonary System	22955616	RNA profiling data sets generated by the Production ENCODE project	No treatment	Not perturbed	Stranded library	Illumina Genome Analyzer II	SE87
ENCODE	ENCFF548JWS	smooth muscle cell	Other	22955616	RNA profiling data sets generated by the Production ENCODE project	No treatment	Not perturbed	rRNA depletion and stranded library	Illumina HiSeq 2000	PE101
ENCODE	ENCFF568CPF	natural killer cell	Immune System	22955616	RNA profiling data sets generated by the Production ENCODE project	No treatment	Not perturbed	Stranded library	Illumina HiSeq 2500	SE101
ENCODE	ENCFF569KZV	endodermal cell	Other	22955616	RNA profiling data sets generated by the Production ENCODE project	No treatment	Not perturbed	Stranded library	Illumina HiSeq 2500	SE100
ENCODE	ENCFF569UZZ	HFFc6	Male Reproductive System	22955616	RNA profiling data sets generated by the Production ENCODE project	No treatment	Not perturbed	Stranded library	Illumina HiSeq 2500	SE100
ENCODE	ENCFF571KLC	HFFc6	Male Reproductive System	22955616	RNA profiling data sets generated by the Production ENCODE project	No treatment	Not perturbed	Stranded library	Illumina HiSeq 2500	SE100
ENCODE	ENCFF575SLU	cardiac ventricle fibroblast	Cardiac System	22955616	RNA profiling data sets generated by the Production ENCODE project	No treatment	Not perturbed	rRNA depletion and stranded library	Illumina HiSeq 2000	PE101
ENCODE	ENCFF577LNF	endodermal cell	Other	22955616	RNA profiling data sets generated by the Production ENCODE project	No treatment	Not perturbed	Stranded library	Illumina HiSeq 2500	SE100
ENCODE	ENCFF578CTE	foreskin keratinocyte	Male Reproductive System	22955616	RNA profiling data sets generated by the Production ENCODE project	No treatment	Not perturbed	rRNA depletion and stranded library	Illumina HiSeq 2000	PE101
ENCODE	ENCFF586FNT	HFFc6	Male Reproductive System	22955616	RNA profiling data sets generated by the Production ENCODE project	No treatment	Not perturbed	Stranded library	Illumina HiSeq 2500	SE100
ENCODE	ENCFF586REW	naive thymus-derived CD8-positive, alpha-beta T cell	Immune System	22955616	RNA profiling data sets generated by the Production ENCODE project	No treatment	Not perturbed	Stranded library	Illumina HiSeq 2500	SE100
ENCODE	ENCFF588NKA	naive thymus-derived CD4-positive, alpha-beta T cell	Immune System	22955616	RNA profiling data sets generated by the Production ENCODE project	No treatment	Not perturbed	Stranded library	Illumina HiSeq 2500	SE101
ENCODE	ENCFF592UZR	T-cell	Immune System	22955616	RNA profiling data sets generated by the Production ENCODE project	No treatment	Not perturbed	Stranded library	Illumina HiSeq 2500	SE100
ENCODE	ENCFF595XWX	naive thymus-derived CD8-positive, alpha-beta T cell	Immune System	22955616	RNA profiling data sets generated by the Production ENCODE project	No treatment	Not perturbed	Stranded library	Illumina HiSeq 2500	SE100
ENCODE	ENCFF596YNO	endothelial cell of umbilical vein	Umbilical Cord System	22955616	RNA profiling data sets generated by the Production ENCODE project	No treatment	Not perturbed	Stranded library	Illumina HiSeq 2500	SE100
ENCODE	ENCFF597KYV	motor neuron	Central Nervous System	22955616	RNA profiling data sets generated by the Production ENCODE project	No treatment	Not perturbed	Unstranded library	Illumina NovaSeq 6000	PE150
ENCODE	ENCFF605VBT	glomerular endothelial cell	Renal System	22955616	RNA profiling data sets generated by the Production ENCODE project	No treatment	Not perturbed	rRNA depletion and stranded library	Illumina HiSeq 2000	PE101
ENCODE	ENCFF605ZSW	astrocyte	Central Nervous System	22955616	RNA profiling data sets generated by the Production ENCODE project	No treatment	Not perturbed	Stranded library	Illumina HiSeq 2500	SE100
ENCODE	ENCFF611IUQ	CD8-positive, alpha-beta memory T cell	Immune System	22955616	RNA profiling data sets generated by the Production ENCODE project	No treatment	Not perturbed	Stranded library	Illumina HiSeq 2500	SE100
ENCODE	ENCFF621NOL	WTC11	Other	22955616	RNA profiling data sets generated by the Production ENCODE project	No treatment	Not perturbed	Stranded library	Illumina HiSeq 2500	SE100
ENCODE	ENCFF638CDX	GM23338	Other	22955616	RNA profiling data sets generated by the Production ENCODE project	No treatment	Not perturbed	Stranded library	Illumina HiSeq 2500	SE100
ENCODE	ENCFF639LUH	HFFc6	Male Reproductive System	22955616	RNA profiling data sets generated by the Production ENCODE project	No treatment	Not perturbed	Stranded library	Illumina HiSeq 2500	SE100
ENCODE	ENCFF644UKX	mesangial cell	Renal System	22955616	RNA profiling data sets generated by the Production ENCODE project	No treatment	Not perturbed	rRNA depletion and stranded library	Illumina HiSeq 2000	PE101
ENCODE	ENCFF650HFX	H9	Other	22955616	RNA profiling data sets generated by the Production ENCODE project	No treatment	Not perturbed	Stranded library	Illumina HiSeq 2500	SE100
ENCODE	ENCFF653EZE	hepatocyte	Hepatic System	22955616	RNA profiling data sets generated by the Production ENCODE project	No treatment	Not perturbed	rRNA depletion and stranded library	Illumina HiSeq 2000	PE101
ENCODE	ENCFF656QHH	myometrial cell	Female Reproductive System	22955616	RNA profiling data sets generated by the Production ENCODE project	No treatment	Not perturbed	rRNA depletion and stranded library	Illumina HiSeq 2000	PE101
ENCODE	ENCFF656QYW	neural crest cell	Central Nervous System	22955616	RNA profiling data sets generated by the Production ENCODE project	No treatment	Not perturbed	Stranded library	Illumina HiSeq 2500	SE100
ENCODE	ENCFF659EDN	mammary microvascular endothelial cell	Female Reproductive System	22955616	RNA profiling data sets generated by the Production ENCODE project	No treatment	Not perturbed	rRNA depletion and stranded library	Illumina HiSeq 2000	PE101
ENCODE	ENCFF659KKW	astrocyte	Central Nervous System	22955616	RNA profiling data sets generated by the Production ENCODE project	No treatment	Not perturbed	Stranded library	Illumina HiSeq 2500	SE100
ENCODE	ENCFF660KHL	naive thymus-derived CD4-positive, alpha-beta T cell	Immune System	22955616	RNA profiling data sets generated by the Production ENCODE project	No treatment	Not perturbed	Stranded library	Illumina HiSeq 2500	SE100
ENCODE	ENCFF662UOH	GM12878	Lymphatic System	22955616	RNA profiling data sets generated by the Production ENCODE project	No treatment	Not perturbed	Stranded library	Illumina HiSeq 2500	SE100
ENCODE	ENCFF667IFB	GM12878	Lymphatic System	22955616	RNA profiling data sets generated by the Production ENCODE project	No treatment	Not perturbed	Stranded library	Illumina HiSeq 2500	SE100
ENCODE	ENCFF674SVJ	chondrocyte	Skeletal System	22955616	RNA profiling data sets generated by the Production ENCODE project	No treatment	Not perturbed	Stranded library	Illumina HiSeq 2500	SE100
ENCODE	ENCFF681VWA	activated CD4-positive, alpha-beta memory T cell	Immune System	22955616	RNA profiling data sets generated by the Production ENCODE project	10 ng/mL Interleukin-2 for 5 days, anti-CD3 and anti-CD28 coated beads for 7 days	Not perturbed	Stranded library	Illumina HiSeq 2500	SE100
ENCODE	ENCFF689YVG	pericardium fibroblast	Cardiac System	22955616	RNA profiling data sets generated by the Production ENCODE project	No treatment	Not perturbed	rRNA depletion and stranded library	Illumina HiSeq 2000	PE101
ENCODE	ENCFF692BKB	HFFc6	Male Reproductive System	22955616	RNA profiling data sets generated by the Production ENCODE project	No treatment	Not perturbed	Stranded library	Illumina HiSeq 2500	SE100
ENCODE	ENCFF700EUG	myocyte	Other	22955616	RNA profiling data sets generated by the Production ENCODE project	No treatment	Not perturbed	rRNA depletion and stranded library	Illumina HiSeq 2000	PE101
ENCODE	ENCFF703HES	natural killer cell	Immune System	22955616	RNA profiling data sets generated by the Production ENCODE project	No treatment	Not perturbed	Stranded library	Illumina HiSeq 2500	SE101
ENCODE	ENCFF703MTQ	progenitor cell of endocrine pancreas	Endocrine System	22955616	RNA profiling data sets generated by the Production ENCODE project	No treatment	Not perturbed	Stranded library	Illumina HiSeq 2500	SE100
ENCODE	ENCFF712SHP	H1	Other	22955616	RNA profiling data sets generated by the Production ENCODE project	No treatment	Not perturbed	Stranded library	Illumina Genome Analyzer II	SE87
ENCODE	ENCFF716ORU	osteocyte	Skeletal System	22955616	RNA profiling data sets generated by the Production ENCODE project	No treatment	Not perturbed	Stranded library	Illumina HiSeq 2500	SE100
ENCODE	ENCFF716ZCY	motor neuron	Central Nervous System	22955616	RNA profiling data sets generated by the Production ENCODE project	No treatment	Not perturbed	Unstranded library	Illumina NovaSeq 6000	PE150
ENCODE	ENCFF719HNW	natural killer cell	Immune System	22955616	RNA profiling data sets generated by the Production ENCODE project	No treatment	Not perturbed	Stranded library	Illumina HiSeq 2500	SE101
ENCODE	ENCFF726CVX	type B pancreatic cell	Endocrine System	22955616	RNA profiling data sets generated by the Production ENCODE project	10 ng/mL Interleukin-2 for 5 days, anti-CD3 and anti-CD28 coated beads for 7 days	Not perturbed	Stranded library	Illumina HiSeq 2500	SE100
ENCODE	ENCFF730BBZ	activated CD4-positive, alpha-beta memory T cell	Immune System	22955616	RNA profiling data sets generated by the Production ENCODE project	anti-CD3 and anti-CD28 coated beads for 36 hours	Not perturbed	Stranded library	Illumina HiSeq 2500	SE100
ENCODE	ENCFF730ZIV	naive thymus-derived CD4-positive, alpha-beta T cell	Immune System	22955616	RNA profiling data sets generated by the Production ENCODE project	No treatment	Not perturbed	Stranded library	Illumina HiSeq 2500	SE100
ENCODE	ENCFF735IWU	HFFc6	Male Reproductive System	22955616	RNA profiling data sets generated by the Production ENCODE project	No treatment	Not perturbed	Stranded library	Illumina HiSeq 2500	SE100
ENCODE	ENCFF738AEU	HFFc6	Male Reproductive System	22955616	RNA profiling data sets generated by the Production ENCODE project	No treatment	Not perturbed	Stranded library	Illumina HiSeq 2500	SE100
ENCODE	ENCFF738DHG	WTC11	Other	22955616	RNA profiling data sets generated by the Production ENCODE project	No treatment	Not perturbed	Stranded library	Illumina HiSeq 2500	SE100
ENCODE	ENCFF738YZJ	natural killer cell	Immune System	22955616	RNA profiling data sets generated by the Production ENCODE project	No treatment	Not perturbed	Stranded library	Illumina HiSeq 2500	SE101
ENCODE	ENCFF742FDJ	WTC11	Other	22955616	RNA profiling data sets generated by the Production ENCODE project	No treatment	Not perturbed	Stranded library	Illumina HiSeq 2500	SE100
ENCODE	ENCFF746KSI	epithelial cell of alveolus of lung	Pulmonary System	22955616	RNA profiling data sets generated by the Production ENCODE project	No treatment	Not perturbed	rRNA depletion and stranded library	Illumina HiSeq 2000	PE101
ENCODE	ENCFF751NQV	HFFc6	Male Reproductive System	22955616	RNA profiling data sets generated by the Production ENCODE project	No treatment	Not perturbed	Stranded library	Illumina HiSeq 2500	SE100
ENCODE	ENCFF753GPU	cardiac atrium fibroblast	Cardiac System	22955616	RNA profiling data sets generated by the Production ENCODE project	No treatment	Not perturbed	rRNA depletion and stranded library	Illumina HiSeq 2000	PE101
ENCODE	ENCFF756NEF	chondrocyte	Skeletal System	22955616	RNA profiling data sets generated by the Production ENCODE project	No treatment	Not perturbed	Stranded library	Illumina HiSeq 2500	SE100
ENCODE	ENCFF759BBO	mesothelial cell of epicardium	Cardiac System	22955616	RNA profiling data sets generated by the Production ENCODE project	No treatment	Not perturbed	Stranded library	Illumina HiSeq 2500	SE100
ENCODE	ENCFF762WJG	activated naive CD8-positive, alpha-beta T cell	Immune System	22955616	RNA profiling data sets generated by the Production ENCODE project	10 ng/mL Interleukin-2 for 5 days, anti-CD3 and anti-CD28 coated beads for 7 days	Not perturbed	Stranded library	Illumina HiSeq 2500	SE100
ENCODE	ENCFF764VXI	IMR-90	Pulmonary System	22955616	RNA profiling data sets generated by the Production ENCODE project	No treatment	Not perturbed	Stranded library	Illumina HiSeq 2500	SE100
ENCODE	ENCFF766OAK	WTC11	Other	22955616	RNA profiling data sets generated by the Production ENCODE project	No treatment	Not perturbed	Stranded library	Illumina HiSeq 2500	PE100
ENCODE	ENCFF766TAH	GM23338	Other	22955616	RNA profiling data sets generated by the Production ENCODE project	No treatment	Not perturbed	Stranded library	Illumina HiSeq 2500	SE100
ENCODE	ENCFF775LMT	motor neuron	Central Nervous System	22955616	RNA profiling data sets generated by the Production ENCODE project	No treatment	Not perturbed	Unstranded library	Illumina NovaSeq 6000	PE150
ENCODE	ENCFF778LAE	H9	Other	22955616	RNA profiling data sets generated by the Production ENCODE project	No treatment	Not perturbed	Stranded library	Illumina HiSeq 2500	SE100
ENCODE	ENCFF783SRR	endodermal cell	Other	22955616	RNA profiling data sets generated by the Production ENCODE project	No treatment	Not perturbed	rRNA depletion and stranded library	Illumina HiSeq 2000	PE100
ENCODE	ENCFF787IRE	naive thymus-derived CD8-positive, alpha-beta T cell	Immune System	22955616	RNA profiling data sets generated by the Production ENCODE project	No treatment	Not perturbed	Stranded library	Illumina HiSeq 2500	SE100
ENCODE	ENCFF787LZG	progenitor cell of endocrine pancreas	Endocrine System	22955616	RNA profiling data sets generated by the Production ENCODE project	No treatment	Not perturbed	Stranded library	Illumina HiSeq 2500	SE100
ENCODE	ENCFF789CJC	endodermal cell	Other	22955616	RNA profiling data sets generated by the Production ENCODE project	No treatment	Not perturbed	Stranded library	Illumina HiSeq 2500	SE100
ENCODE	ENCFF793PLC	H1	Other	22955616	RNA profiling data sets generated by the Production ENCODE project	No treatment	Not perturbed	Stranded library	Illumina Genome Analyzer II	SE87
ENCODE	ENCFF795CTQ	B cell	Immune System	22955616	RNA profiling data sets generated by the Production ENCODE project	No treatment	Not perturbed	Stranded library	Illumina HiSeq 2500	SE101
ENCODE	ENCFF809CDQ	T-cell	Immune System	22955616	RNA profiling data sets generated by the Production ENCODE project	No treatment	Not perturbed	Stranded library	Illumina HiSeq 2500	SE100
ENCODE	ENCFF810CMX	T-helper 17 cell	Immune System	22955616	RNA profiling data sets generated by the Production ENCODE project	No treatment	Not perturbed	Stranded library	Illumina HiSeq 2500	SE101
ENCODE	ENCFF812IPI	naive thymus-derived CD4-positive, alpha-beta T cell	Immune System	22955616	RNA profiling data sets generated by the Production ENCODE project	No treatment	Not perturbed	Stranded library	Illumina HiSeq 2500	SE101
ENCODE	ENCFF813HSD	natural killer cell	Immune System	22955616	RNA profiling data sets generated by the Production ENCODE project	No treatment	Not perturbed	Stranded library	Illumina HiSeq 2500	SE101
ENCODE	ENCFF816QOY	H1	Other	22955616	RNA profiling data sets generated by the Production ENCODE project	No treatment	Not perturbed	Stranded library	Illumina Genome Analyzer II	SE43
ENCODE	ENCFF820QDC	T-cell	Immune System	22955616	RNA profiling data sets generated by the Production ENCODE project	No treatment	Not perturbed	Stranded library	Illumina HiSeq 2500	SE100
ENCODE	ENCFF821ASO	T-cell	Immune System	22955616	RNA profiling data sets generated by the Production ENCODE project	No treatment	Not perturbed	Stranded library	Illumina HiSeq 2500	SE100
ENCODE	ENCFF821YWS	H1	Other	22955616	RNA profiling data sets generated by the Production ENCODE project	No treatment	Not perturbed	Stranded library	Illumina Genome Analyzer II	SE87
ENCODE	ENCFF825BEB	activated CD4-positive, alpha-beta memory T cell	Immune System	22955616	RNA profiling data sets generated by the Production ENCODE project	anti-CD3 and anti-CD28 coated beads for 36 hours	Not perturbed	Stranded library	Illumina HiSeq 2500	SE100
ENCODE	ENCFF831UDC	natural killer cell	Immune System	22955616	RNA profiling data sets generated by the Production ENCODE project	No treatment	Not perturbed	Stranded library	Illumina HiSeq 2500	SE101
ENCODE	ENCFF837UEC	HFFc6	Male Reproductive System	22955616	RNA profiling data sets generated by the Production ENCODE project	No treatment	Not perturbed	Stranded library	Illumina HiSeq 2500	SE100
ENCODE	ENCFF840NDZ	H1	Other	22955616	RNA profiling data sets generated by the Production ENCODE project	No treatment	Not perturbed	Stranded library	Illumina HiSeq 2500	SE100
ENCODE	ENCFF840QXH	bronchus fibroblast of lung	Pulmonary System	22955616	RNA profiling data sets generated by the Production ENCODE project	No treatment	Not perturbed	rRNA depletion and stranded library	Illumina HiSeq 2000	PE101
ENCODE	ENCFF846YCY	airway epithelial cell	Pulmonary System	22955616	RNA profiling data sets generated by the Production ENCODE project	No treatment	Not perturbed	rRNA depletion and stranded library	Illumina HiSeq 2000	PE101
ENCODE	ENCFF850WIJ	mesothelial cell of epicardium	Cardiac System	22955616	RNA profiling data sets generated by the Production ENCODE project	No treatment	Not perturbed	Stranded library	Illumina HiSeq 2500	SE100
ENCODE	ENCFF851BVE	astrocyte	Central Nervous System	22955616	RNA profiling data sets generated by the Production ENCODE project	No treatment	Not perturbed	Stranded library	Illumina HiSeq 2500	SE100
ENCODE	ENCFF857IZY	motor neuron	Central Nervous System	22955616	RNA profiling data sets generated by the Production ENCODE project	No treatment	Not perturbed	Unstranded library	Illumina NovaSeq 6000	PE150
ENCODE	ENCFF859GCA	activated CD4-positive, alpha-beta memory T cell	Immune System	22955616	RNA profiling data sets generated by the Production ENCODE project	10 ng/mL Interleukin-2 for 5 days, anti-CD3 and anti-CD28 coated beads for 7 days	Not perturbed	Stranded library	Illumina HiSeq 2500	SE100
ENCODE	ENCFF865FOD	HFFc6	Male Reproductive System	22955616	RNA profiling data sets generated by the Production ENCODE project	No treatment	Not perturbed	Stranded library	Illumina HiSeq 2500	SE100
ENCODE	ENCFF871VHX	mesothelial cell of epicardium	Cardiac System	22955616	RNA profiling data sets generated by the Production ENCODE project	No treatment	Not perturbed	Stranded library	Illumina HiSeq 2500	SE100
ENCODE	ENCFF877TOU	neural crest cell	Central Nervous System	22955616	RNA profiling data sets generated by the Production ENCODE project	No treatment	Not perturbed	Stranded library	Illumina HiSeq 2500	SE100
ENCODE	ENCFF887IKO	progenitor cell of endocrine pancreas	Endocrine System	22955616	RNA profiling data sets generated by the Production ENCODE project	No treatment	Not perturbed	Stranded library	Illumina HiSeq 2500	SE100
ENCODE	ENCFF887QGB	HFFc6	Male Reproductive System	22955616	RNA profiling data sets generated by the Production ENCODE project	No treatment	Not perturbed	Stranded library	Illumina HiSeq 2500	SE100
ENCODE	ENCFF888WFT	activated CD8-positive, alpha-beta memory T cell	Immune System	22955616	RNA profiling data sets generated by the Production ENCODE project	10 ng/mL Interleukin-2 for 5 days, anti-CD3 and anti-CD28 coated beads for 7 days	Not perturbed	Stranded library	Illumina HiSeq 2500	SE100
ENCODE	ENCFF891HFC	HFFc6	Male Reproductive System	22955616	RNA profiling data sets generated by the Production ENCODE project	No treatment	Not perturbed	Stranded library	Illumina HiSeq 2500	SE100
ENCODE	ENCFF892WVN	H1	Other	22955616	RNA profiling data sets generated by the Production ENCODE project	No treatment	Not perturbed	Stranded library	Illumina HiSeq 2500	PE100
ENCODE	ENCFF896JRQ	type B pancreatic cell	Endocrine System	22955616	RNA profiling data sets generated by the Production ENCODE project	10 ng/mL Interleukin-2 for 5 days, anti-CD3 and anti-CD28 coated beads for 7 days	Not perturbed	Stranded library	Illumina HiSeq 2500	SE100
ENCODE	ENCFF901BXM	motor neuron	Central Nervous System	22955616	RNA profiling data sets generated by the Production ENCODE project	No treatment	Not perturbed	Unstranded library	Illumina NovaSeq 6000	PE151
ENCODE	ENCFF901MPS	CD4-positive, alpha-beta T cell	Immune System	22955616	RNA profiling data sets generated by the Production ENCODE project	No treatment	Not perturbed	Stranded library	Illumina HiSeq 2500	SE100
ENCODE	ENCFF903KTO	mesothelial cell of epicardium	Cardiac System	22955616	RNA profiling data sets generated by the Production ENCODE project	No treatment	Not perturbed	Stranded library	Illumina HiSeq 2500	SE100
ENCODE	ENCFF911ELB	foreskin keratinocyte	Male Reproductive System	22955616	RNA profiling data sets generated by the Production ENCODE project	No treatment	Not perturbed	rRNA depletion and stranded library	Illumina HiSeq 2000	PE101
ENCODE	ENCFF913ERZ	motor neuron	Central Nervous System	22955616	RNA profiling data sets generated by the Production ENCODE project	No treatment	Not perturbed	Unstranded library	Illumina NovaSeq 6000	PE150
ENCODE	ENCFF917MHA	hair follicular keratinocyte	Hair System	22955616	RNA profiling data sets generated by the Production ENCODE project	No treatment	Not perturbed	rRNA depletion and stranded library	Illumina HiSeq 2000	PE101
ENCODE	ENCFF918GUY	HFFc6	Male Reproductive System	22955616	RNA profiling data sets generated by the Production ENCODE project	No treatment	Not perturbed	Stranded library	Illumina HiSeq 2500	SE100
ENCODE	ENCFF920JWU	naive thymus-derived CD4-positive, alpha-beta T cell	Immune System	22955616	RNA profiling data sets generated by the Production ENCODE project	No treatment	Not perturbed	Stranded library	Illumina HiSeq 2500	SE100
ENCODE	ENCFF927MXX	myotube	Other	22955616	RNA profiling data sets generated by the Production ENCODE project	No treatment	Not perturbed	rRNA depletion and stranded library	Illumina HiSeq 2000	PE101
ENCODE	ENCFF939FVE	neural progenitor cell	Central Nervous System	22955616	RNA profiling data sets generated by the Production ENCODE project	No treatment	Not perturbed	rRNA depletion and stranded library	Illumina HiSeq 2000	PE101
ENCODE	ENCFF943VUG	motor neuron	Central Nervous System	22955616	RNA profiling data sets generated by the Production ENCODE project	No treatment	Not perturbed	Unstranded library	Illumina NovaSeq 6000	PE150
ENCODE	ENCFF948PQF	T-cell	Immune System	22955616	RNA profiling data sets generated by the Production ENCODE project	No treatment	Not perturbed	Stranded library	Illumina HiSeq 2500	SE100
ENCODE	ENCFF948XIH	T-cell	Immune System	22955616	RNA profiling data sets generated by the Production ENCODE project	No treatment	Not perturbed	Stranded library	Illumina HiSeq 2500	SE100
ENCODE	ENCFF952UFT	HFFc6	Male Reproductive System	22955616	RNA profiling data sets generated by the Production ENCODE project	No treatment	Not perturbed	Stranded library	Illumina HiSeq 2500	SE100
ENCODE	ENCFF959BDM	B cell	Immune System	22955616	RNA profiling data sets generated by the Production ENCODE project	No treatment	Not perturbed	Stranded library	Illumina HiSeq 2500	SE101
ENCODE	ENCFF962ARN	endodermal cell	Other	22955616	RNA profiling data sets generated by the Production ENCODE project	No treatment	Not perturbed	Stranded library	Illumina HiSeq 2500	PE100
ENCODE	ENCFF963DMZ	CD4-positive, alpha-beta memory T cell	Immune System	22955616	RNA profiling data sets generated by the Production ENCODE project	No treatment	Not perturbed	Stranded library	Illumina HiSeq 2500	SE100
ENCODE	ENCFF970FKA	T-cell	Immune System	22955616	RNA profiling data sets generated by the Production ENCODE project	No treatment	Not perturbed	Stranded library	Illumina HiSeq 2500	SE101
ENCODE	ENCFF970YUZ	motor neuron	Central Nervous System	22955616	RNA profiling data sets generated by the Production ENCODE project	No treatment	Not perturbed	Unstranded library	Illumina NovaSeq 6000	PE150
ENCODE	ENCFF971ALZ	HFFc6	Male Reproductive System	22955616	RNA profiling data sets generated by the Production ENCODE project	No treatment	Not perturbed	Stranded library	Illumina HiSeq 2500	SE100
ENCODE	ENCFF975IXI	HFFc6	Male Reproductive System	22955616	RNA profiling data sets generated by the Production ENCODE project	No treatment	Not perturbed	Stranded library	Illumina HiSeq 2500	SE100
ENCODE	ENCFF980IUG	H1	Other	22955616	RNA profiling data sets generated by the Production ENCODE project	No treatment	Not perturbed	Stranded library	Illumina HiSeq 2500	PE100
ENCODE	ENCFF984JOP	endodermal cell	Other	22955616	RNA profiling data sets generated by the Production ENCODE project	No treatment	Not perturbed	Stranded library	Illumina HiSeq 2500	SE100
ENCODE	ENCFF986QPM	CD8-positive, alpha-beta T cell	Immune System	22955616	RNA profiling data sets generated by the Production ENCODE project	No treatment	Not perturbed	Stranded library	Illumina HiSeq 2500	SE100
ENCODE	ENCFF995BLA	GM12878	Lymphatic System	22955616	RNA profiling data sets generated by the Production ENCODE project	No treatment	Not perturbed	Stranded library	Illumina NovaSeq 6000	SE100
ENCODE	ENCFF996KMK	neural progenitor cell	Central Nervous System	22955616	RNA profiling data sets generated by the Production ENCODE project	No treatment	Not perturbed	rRNA depletion and stranded library	Illumina HiSeq 2000	PE101
ENCODE	ENCFF999QZD	myotube	Other	22955616	RNA profiling data sets generated by the Production ENCODE project	No treatment	Not perturbed	rRNA depletion and stranded library	Illumina HiSeq 2000	PE101
ENCODE	ENCFF999RKA	motor neuron	Central Nervous System	22955616	RNA profiling data sets generated by the Production ENCODE project	No treatment	Not perturbed	Unstranded library	Illumina NovaSeq 6000	PE150
ENCODE	ENCFF999ZER	kidney epithelial cell	Renal System	22955616	RNA profiling data sets generated by the Production ENCODE project	No treatment	Not perturbed	rRNA depletion and stranded library	Illumina HiSeq 2000	PE101
