# Supplementary material for: C2CDB: an advanced platform integrating comprehensive information and analysis tools of cancer-related circRNAs
Source: Bioinform Adv. 2024 Aug 16;4(1):vbae112. doi: 10.1093/bioadv/vbae112 (PMC11379471; doi:10.1093/bioadv/vbae112)
Supplement: vbae112_Supplementary_Data [file vbae112_supplementary_data.zip › Supplementary Table S4.xlsx]

## Sheet: Table S4
BioProject	Accession	Cell line	Primary disease	Disease subtype	Lineage	Lineage subtype	PMID	Study overall design	Treatment	Genetic perturbation	Library construction method	Sequencing platform	Reads size
PRJNA576920	SAMN13013899	IMR-32	Neuroblastoma		peripheral_nervous_system	neuroblastoma	34140680	The human transcriptome consists of various RNA biotypes including multiple types of non-coding RNAs (ncRNAs). Current ncRNA compendia remain incomplete partially because they are almost exclusively derived from the interrogation of small- and polyadenylated RNAs. Here, we present a more comprehensive atlas of the human transcriptome that is derived from matching polyA-, total-, and small-RNA pro…	No treatment	Not perturbed	rRNA depletion and stranded library	Illumina HiSeq 4000	PE76
PRJNA576920	SAMN13013902	N206	Neuroblastoma		peripheral_nervous_system	neuroblastoma
PRJNA576920	SAMN13013905	SHEP	Neuroblastoma		peripheral_nervous_system	neuroblastoma
PRJNA576920	SAMN13013908	SKNBE(2c)	Neuroblastoma		peripheral_nervous_system	neuroblastoma
PRJNA576920	SAMN13013911	CLBGA	Neuroblastoma		peripheral_nervous_system	neuroblastoma
PRJNA576920	SAMN13013914	NB-1	Neuroblastoma		peripheral_nervous_system	neuroblastoma
PRJNA576920	SAMN13013917	ACHN	Kidney Cancer	Renal Cell Carcinoma	kidney	renal_cell_carcinoma
PRJNA576920	SAMN13013920	A549	Lung Cancer	Non-Small Cell Lung Cancer (NSCLC), Adenocarcinoma	lung	NSCLC
PRJNA576920	SAMN13013923	A498	Kidney Cancer	Renal Cell Carcinoma	kidney	renal_cell_carcinoma
PRJNA576920	SAMN13013926	786-0	Kidney Cancer	Renal Carcinoma, clear cell	kidney	renal_cell_carcinoma
PRJNA576920	SAMN13013931	COG-N-387	Neuroblastoma		peripheral_nervous_system	neuroblastoma
PRJNA576920	SAMN13013936	SH-SY5Y	Neuroblastoma		peripheral_nervous_system	neuroblastoma
PRJNA576920	SAMN13013941	NGP	Neuroblastoma		peripheral_nervous_system	neuroblastoma
PRJNA576920	SAMN13013947	SK-N-SH	Neuroblastoma		peripheral_nervous_system	neuroblastoma
PRJNA576920	SAMN13013948	NALM-6	Leukemia	Acute Lymphoblastic Leukemia (ALL), B-cell	blood	ALL
PRJNA576920	SAMN13013951	NALM-16	Leukemia	Acute Lymphoblastic Leukemia (ALL), B-cell	blood	ALL
PRJNA576920	SAMN13013954	HAL-01	Leukemia	Acute Lymphoblastic Leukemia (ALL), B-cell	blood	ALL
PRJNA576920	SAMN13013957	E2A	Leukemia	Acute Lymphoblastic Leukemia (ALL), B-cell	blood	ALL
PRJNA576920	SAMN13013961	SK-N-AS	Neuroblastoma		peripheral_nervous_system	neuroblastoma
PRJNA576920	SAMN13013963	SEM	Leukemia	Acute Lymphoblastic Leukemia (ALL), B-cell	blood	ALL
PRJNA576920	SAMN13013966	REH	Leukemia	Acute Lymphoblastic Leukemia (ALL), B-cell	blood	ALL
PRJNA576920	SAMN13013971	OVCAR-8	Ovarian Cancer	Adenocarcinoma, high grade serous	ovary	ovary_adenocarcinoma
PRJNA576920	SAMN13013974	OVCAR-5	Ovarian Cancer	Adenocarcinoma, high grade serous	ovary	ovary_adenocarcinoma
PRJNA576920	SAMN13013977	OVCAR-4	Ovarian Cancer	Adenocarcinoma, high grade serous	ovary	ovary_adenocarcinoma
PRJNA576920	SAMN13013980	OVCAR-3	Ovarian Cancer	Adenocarcinoma, high grade serous	ovary	ovary_adenocarcinoma
PRJNA576920	SAMN13013983	NCI-H522	Lung Cancer	Non-Small Cell Lung Cancer (NSCLC), Large Cell Carcinoma	lung	NSCLC
PRJNA576920	SAMN13013984	SUP-B15	Leukemia	Acute Lymphoblastic Leukemia (ALL), B-cell	blood	ALL
PRJNA576920	SAMN13013988	RCH-ACV	Leukemia	Acute Lymphoblastic Leukemia (ALL), B-cell	blood	ALL
PRJNA576920	SAMN13013991	CAKI-1	Kidney Cancer	Renal Carcinoma, clear cell	kidney	renal_cell_carcinoma
PRJNA576920	SAMN13013994	BT-549	Breast Cancer	Breast Ductal Carcinoma	breast	breast_ductal_carcinoma
PRJNA576920	SAMN13013999	SF-295	Brain Cancer	Glioblastoma	central_nervous_system	glioma
PRJNA576920	SAMN13014002	SF-268	Brain Cancer	Glioma	central_nervous_system	glioma
PRJNA576920	SAMN13014033	RXF-393	Kidney Cancer	Renal Carcinoma, clear cell	kidney	renal_cell_carcinoma
PRJNA576920	SAMN13014036	RMPI-8226	Leukemia	Acute Lymphoblastic Leukemia (ALL), B-cell	blood	ALL
PRJNA576920	SAMN13014039	PC-3	Prostate Cancer	Adenocarcinoma	prostate	prostate_adenocarcinoma
PRJNA576920	SAMN13014041	HCT-116	Colon/Colorectal Cancer	Adenocarcinoma	colorectal	colorectal_adenocarcinoma
PRJNA576920	SAMN13014044	HCC-2998	Colon/Colorectal Cancer	Adenocarcinoma	colorectal	colorectal_adenocarcinoma
PRJNA576920	SAMN13014047	EKVX	Lung Cancer	Non-Small Cell Lung Cancer (NSCLC), Adenocarcinoma	lung	NSCLC
PRJNA576920	SAMN13014050	DU145	Prostate Cancer	Adenocarcinoma	prostate	prostate_adenocarcinoma
PRJNA576920	SAMN13014053	COLO-205	Colon/Colorectal Cancer	Adenocarcinoma	colorectal	colorectal_adenocarcinoma
PRJNA576920	SAMN13014056	CCRF-CEM	Leukemia	Acute Lymphoblastic Leukemia (ALL), T-cell	blood	ALL
PRJNA576920	SAMN13014063	MDA-MB-468	Breast Cancer	Carcinoma	breast	breast_carcinoma
PRJNA576920	SAMN13014070	MDA-MB-435	Skin Cancer	Melanoma, amelanotic	skin	melanoma
PRJNA576920	SAMN13014076	MDA-MB-231	Breast Cancer	Carcinoma	breast	breast_carcinoma
PRJNA576920	SAMN13014079	MCF-7	Breast Cancer	Carcinoma	breast	breast_carcinoma
PRJNA576920	SAMN13014081	HL-60	Leukemia	Acute Myelogenous Leukemia (AML), M3 (Promyelocytic)	blood	AML
PRJNA576920	SAMN13014084	HCT-15	Colon/Colorectal Cancer	Adenocarcinoma	colorectal	colorectal_adenocarcinoma
PRJNA576920	SAMN13014089	NCI-H460	Lung Cancer	Non-Small Cell Lung Cancer (NSCLC), Large Cell Carcinoma	lung	NSCLC
PRJNA576920	SAMN13014092	NCI-H322M	Lung Cancer	Non-Small Cell Lung Cancer (NSCLC), Large Cell Carcinoma	lung	NSCLC
PRJNA576920	SAMN13014095	NCI-H23	Lung Cancer	Non-Small Cell Lung Cancer (NSCLC), Large Cell Carcinoma	lung	NSCLC
PRJNA576920	SAMN13014098	NCI-H226	Lung Cancer	Non-Small Cell Lung Cancer (NSCLC), Large Cell Carcinoma	lung	NSCLC
PRJNA576920	SAMN13014101	NCI/ADR-RES	Lung Cancer	Non-Small Cell Lung Cancer (NSCLC), Large Cell Carcinoma	lung	NSCLC
PRJNA576920	SAMN13014107	MOLT-4	Leukemia	Acute Lymphoblastic Leukemia (ALL), T-cell	blood	ALL
PRJNA576920	SAMN13014110	KM12	Colon/Colorectal Cancer	Adenocarcinoma	colorectal	colorectal_adenocarcinoma
PRJNA576920	SAMN13014113	K562	Leukemia	Chronic Myelogenous Leukemia (CML), blast crisis	blood	CML
PRJNA576920	SAMN13014116	IGR-OV1	Ovarian Cancer	Adenocarcinoma, mixed	ovary	ovary_adenocarcinoma
PRJNA576920	SAMN13014117	HT29	Colon/Colorectal Cancer	Adenocarcinoma	colorectal	colorectal_adenocarcinoma
PRJNA576920	SAMN13014121	Hs-578T	Breast Cancer	Carcinoma	breast	breast_carcinoma
PRJNA576920	SAMN13014124	HOP-92	Lung Cancer	Non-Small Cell Lung Cancer (NSCLC), Adenocarcinoma	lung	NSCLC
PRJNA576920	SAMN13014127	HOP-62	Lung Cancer	Non-Small Cell Lung Cancer (NSCLC), Adenocarcinoma	lung	NSCLC
PRJNA576920	SAMN13014128	SK-MEL-28	Skin Cancer	Melanoma	skin	melanoma
PRJNA576920	SAMN13014131	SK-MEL-2	Skin Cancer	Melanoma	skin	melanoma
PRJNA576920	SAMN13014134	SF-539	Brain Cancer	Glioma	central_nervous_system	glioma
PRJNA576920	SAMN13014137	MALME-3M	Skin Cancer	Melanoma	skin	melanoma
PRJNA576920	SAMN13014140	M14	Skin Cancer	Melanoma, mucosal	skin	melanoma
PRJNA576920	SAMN13014143	LOX IMVI	Skin Cancer	Melanoma	skin	melanoma
PRJNA576920	SAMN13014144	T-47D	Breast Cancer	Breast Ductal Carcinoma	breast	breast_ductal_carcinoma
PRJNA576920	SAMN13014147	SW-620	Colon/Colorectal Cancer	Adenocarcinoma	colorectal	colorectal_adenocarcinoma
PRJNA576920	SAMN13014151	SR	Leukemia	Acute Lymphoblastic Leukemia (ALL), T-cell	blood	ALL
PRJNA576920	SAMN13014155	SNB-75	Brain Cancer	Glioma	central_nervous_system	glioma
PRJNA576920	SAMN13014160	SNB-19	Brain Cancer	Glioma	central_nervous_system	glioma
PRJNA576920	SAMN13014163	SN12C	Kidney Cancer	Renal Carcinoma, clear cell	kidney	renal_cell_carcinoma
PRJNA576920	SAMN13014166	SK-OV-3	Ovarian Cancer	Cystadenocarcinoma, endometrioid	ovary	ovary_adenocarcinoma
PRJNA576920	SAMN13014169	SK-MEL-5	Skin Cancer	Melanoma	skin	melanoma
PRJNA576920	SAMN13014173	DND-41	Leukemia	Acute Lymphoblastic Leukemia (ALL), T-cell	blood	ALL
PRJNA576920	SAMN13014176	LOUCY	Leukemia	Acute Lymphoblastic Leukemia (ALL), T-cell	blood	ALL
PRJNA576920	SAMN13014179	UO-31	Kidney Cancer	Renal Carcinoma, clear cell	kidney	renal_cell_carcinoma
PRJNA576920	SAMN13014182	UACC-62	Skin Cancer	Melanoma	skin	melanoma
PRJNA576920	SAMN13014185	UACC-257	Skin Cancer	Melanoma	skin	melanoma
PRJNA576920	SAMN13014188	U251	Brain Cancer	Astrocytoma	central_nervous_system	glioma
PRJNA576920	SAMN13014191	TK-10	Kidney Cancer	Renal Carcinoma, clear cell	kidney	renal_cell_carcinoma
PRJNA576920	SAMN13014815	Raji	Lymphoma	B-cell, Non-Hodgkins, Burkitts	lymphocyte	non_hodgkin_lymphoma
PRJNA576920	SAMN13014817	ALL-SIL	Leukemia	Acute Lymphoblastic Leukemia (ALL), T-cell	blood	ALL
PRJNA576920	SAMN13014820	JURKAT	Leukemia	Acute Lymphoblastic Leukemia (ALL), T-cell	blood	ALL
PRJNA576920	SAMN13014823	TALL-1	Leukemia	Acute Lymphoblastic Leukemia (ALL), T-cell	blood	ALL
PRJNA576920	SAMN13014826	PEER	Leukemia	Acute Lymphoblastic Leukemia (ALL), T-cell	blood	ALL
PRJNA576920	SAMN13014829	MOLT-16	Leukemia	Acute Lymphoblastic Leukemia (ALL), T-cell	blood	ALL
PRJNA576920	SAMN13014907	HPB-ALL	Leukemia	Acute Lymphoblastic Leukemia (ALL), T-cell	blood	ALL
ENCODE	ENCFF002DMR	A172	Brain Cancer	Glioblastoma	central_nervous_system	glioma	22955616	RNA profiling data sets generated by the Production ENCODE project	No treatment	Not perturbed	rRNA depletion and stranded library	Illumina HiSeq 2000	PE101
ENCODE	ENCFF002DLH	A172	Brain Cancer	Glioblastoma	central_nervous_system	glioma	22955616	RNA profiling data sets generated by the Production ENCODE project	No treatment	Not perturbed	rRNA depletion and stranded library	Illumina HiSeq 2000	PE101
ENCODE	ENCFF002DHT	A375	Skin Cancer	Melanoma	skin	melanoma	22955616	RNA profiling data sets generated by the Production ENCODE project	No treatment	Not perturbed	rRNA depletion and stranded library	Illumina HiSeq 2000	PE101
ENCODE	ENCFF002DLZ	A375	Skin Cancer	Melanoma	skin	melanoma	22955616	RNA profiling data sets generated by the Production ENCODE project	No treatment	Not perturbed	rRNA depletion and stranded library	Illumina HiSeq 2000	PE101
ENCODE	ENCFF000EHU	A549	Lung Cancer	Non-Small Cell Lung Cancer (NSCLC), Adenocarcinoma	lung	NSCLC	22955616	RNA profiling data sets generated by the Production ENCODE project	No treatment	Not perturbed	rRNA depletion, polyA minus and stranded library	Illumina Genome Analyzer IIx	PE76
ENCODE	ENCFF000EHT	A549	Lung Cancer	Non-Small Cell Lung Cancer (NSCLC), Adenocarcinoma	lung	NSCLC	22955616	RNA profiling data sets generated by the Production ENCODE project	No treatment	Not perturbed	rRNA depletion, polyA minus and stranded library	Illumina Genome Analyzer IIx	PE76
ENCODE	ENCFF977LXH	A673	Bone Cancer	Ewings Sarcoma	bone	Ewing_sarcoma	22955616	RNA profiling data sets generated by the Production ENCODE project	No treatment	Not perturbed	Stranded library	Illumina HiSeq 2500	SE100
ENCODE	ENCFF533YVW	A673	Bone Cancer	Ewings Sarcoma	bone	Ewing_sarcoma	22955616	RNA profiling data sets generated by the Production ENCODE project	No treatment	Not perturbed	Stranded library	Illumina HiSeq 2500	SE100
ENCODE	ENCFF200STC	Caco-2	Colon/Colorectal Cancer	Adenocarcinoma	colorectal	colorectal_adenocarcinoma	22955616	RNA profiling data sets generated by the Production ENCODE project	No treatment	Not perturbed	Stranded library	Illumina HiSeq 2500	SE100
ENCODE	ENCFF260ECY	Caco-2	Colon/Colorectal Cancer	Adenocarcinoma	colorectal	colorectal_adenocarcinoma	22955616	RNA profiling data sets generated by the Production ENCODE project	No treatment	Not perturbed	Stranded library	Illumina HiSeq 2500	SE100
ENCODE	ENCFF185BLE	Caki2	Kidney Cancer	Renal Carcinoma, clear cell	kidney	renal_cell_carcinoma	22955616	RNA profiling data sets generated by the Production ENCODE project	No treatment	Not perturbed	rRNA depletion and stranded library	Illumina HiSeq 2000	PE101
ENCODE	ENCFF917KJE	Caki2	Kidney Cancer	Renal Carcinoma, clear cell	kidney	renal_cell_carcinoma	22955616	RNA profiling data sets generated by the Production ENCODE project	No treatment	Not perturbed	rRNA depletion and stranded library	Illumina HiSeq 2000	PE101
ENCODE	ENCFF538XBL	Calu3	Lung Cancer	Non-Small Cell Lung Cancer (NSCLC), Adenocarcinoma	lung	NSCLC	22955616	RNA profiling data sets generated by the Production ENCODE project	No treatment	Not perturbed	Stranded library	Illumina HiSeq 2500	SE100
ENCODE	ENCFF373OFI	Calu3	Lung Cancer	Non-Small Cell Lung Cancer (NSCLC), Adenocarcinoma	lung	NSCLC	22955616	RNA profiling data sets generated by the Production ENCODE project	No treatment	Not perturbed	Stranded library	Illumina HiSeq 2500	SE100
ENCODE	ENCFF002DHN	Daoy	Brain Cancer	Medulloblastoma	central_nervous_system	medulloblastoma	22955616	RNA profiling data sets generated by the Production ENCODE project	No treatment	Not perturbed	rRNA depletion and stranded library	Illumina HiSeq 2000	PE101
ENCODE	ENCFF002DLV	Daoy	Brain Cancer	Medulloblastoma	central_nervous_system	medulloblastoma	22955616	RNA profiling data sets generated by the Production ENCODE project	No treatment	Not perturbed	rRNA depletion and stranded library	Illumina HiSeq 2000	PE101
ENCODE	ENCFF780REB	G401	Rhabdoid	Malignant Rhabdoid Tumor	kidney	malignant_rhabdoid_tumor	22955616	RNA profiling data sets generated by the Production ENCODE project	No treatment	Not perturbed	rRNA depletion and stranded library	Illumina HiSeq 2000	PE101
ENCODE	ENCFF695ZUU	G401	Rhabdoid	Malignant Rhabdoid Tumor	kidney	malignant_rhabdoid_tumor	22955616	RNA profiling data sets generated by the Production ENCODE project	No treatment	Not perturbed	rRNA depletion and stranded library	Illumina HiSeq 2000	PE101
ENCODE	ENCFF147JMD	H4	Brain Cancer	Glioma	central_nervous_system	glioma	22955616	RNA profiling data sets generated by the Production ENCODE project	No treatment	Not perturbed	rRNA depletion and stranded library	Illumina HiSeq 2000	PE101
ENCODE	ENCFF594SZG	H4	Brain Cancer	Glioma	central_nervous_system	glioma	22955616	RNA profiling data sets generated by the Production ENCODE project	No treatment	Not perturbed	rRNA depletion and stranded library	Illumina HiSeq 2000	PE101
ENCODE	ENCFF191QTD	HCT116	Colon/Colorectal Cancer	Adenocarcinoma	colorectal	colorectal_adenocarcinoma	22955616	RNA profiling data sets generated by the Production ENCODE project	No treatment	Not perturbed	Stranded library	Illumina HiSeq 2500	SE100
ENCODE	ENCFF927FEU	HCT116	Colon/Colorectal Cancer	Adenocarcinoma	colorectal	colorectal_adenocarcinoma	22955616	RNA profiling data sets generated by the Production ENCODE project	No treatment	Not perturbed	Stranded library	Illumina HiSeq 2500	SE100
ENCODE	ENCFF000FMQ	HeLa-S3	Cervical Cancer	Carcinoma	cervix	cervical_carcinoma	22955616	RNA profiling data sets generated by the Production ENCODE project	No treatment	Not perturbed	rRNA depletion, polyA minus and stranded library	Illumina Genome Analyzer IIx	PE76
ENCODE	ENCFF000FNQ	HeLa-S3	Cervical Cancer	Carcinoma	cervix	cervical_carcinoma	22955616	RNA profiling data sets generated by the Production ENCODE project	No treatment	Not perturbed	rRNA depletion, polyA minus and stranded library	Illumina Genome Analyzer IIx	PE76
ENCODE	ENCFF000FSA	HeLa-S3	Cervical Cancer	Carcinoma	cervix	cervical_carcinoma	22955616	RNA profiling data sets generated by the Production ENCODE project	No treatment	Not perturbed	rRNA depletion, polyA minus and stranded library	Illumina Genome Analyzer IIx	PE76
ENCODE	ENCFF000FRY	HeLa-S3	Cervical Cancer	Carcinoma	cervix	cervical_carcinoma	22955616	RNA profiling data sets generated by the Production ENCODE project	No treatment	Not perturbed	rRNA depletion, polyA minus and stranded library	Illumina Genome Analyzer IIx	PE76
ENCODE	ENCFF000FPW	HeLa-S3	Cervical Cancer	Carcinoma	cervix	cervical_carcinoma	22955616	RNA profiling data sets generated by the Production ENCODE project	No treatment	Not perturbed	rRNA depletion, polyA minus and stranded library	Illumina Genome Analyzer IIx	PE76
ENCODE	ENCFF215BFI	HepG2	Liver Cancer	Hepatocellular Carcinoma	liver	hepatocellular_carcinoma	22955616	RNA profiling data sets generated by the Production ENCODE project	No treatment	Not perturbed	Stranded library	Illumina HiSeq 2500	SE100
ENCODE	ENCFF241KIB	HepG2	Liver Cancer	Hepatocellular Carcinoma	liver	hepatocellular_carcinoma	22955616	RNA profiling data sets generated by the Production ENCODE project	No treatment	Not perturbed	Stranded library	Illumina HiSeq 2500	SE100
ENCODE	ENCFF765REV	HepG2	Liver Cancer	Hepatocellular Carcinoma	liver	hepatocellular_carcinoma	22955616	RNA profiling data sets generated by the Production ENCODE project	No treatment	Not perturbed	rRNA depletion and stranded library	Illumina HiSeq 2000	PE50
ENCODE	ENCFF232QKC	HepG2	Liver Cancer	Hepatocellular Carcinoma	liver	hepatocellular_carcinoma	22955616	RNA profiling data sets generated by the Production ENCODE project	No treatment	Not perturbed	rRNA depletion and stranded library	Illumina HiSeq 2000	PE50
ENCODE	ENCFF902PAE	HepG2	Liver Cancer	Hepatocellular Carcinoma	liver	hepatocellular_carcinoma	22955616	RNA profiling data sets generated by the Production ENCODE project	No treatment	Not perturbed	rRNA depletion and stranded library	Illumina HiSeq 2000	PE50
ENCODE	ENCFF876UIT	HepG2	Liver Cancer	Hepatocellular Carcinoma	liver	hepatocellular_carcinoma	22955616	RNA profiling data sets generated by the Production ENCODE project	No treatment	Not perturbed	rRNA depletion and stranded library	Illumina HiSeq 2000	PE50
ENCODE	ENCFF268FHH	HepG2	Liver Cancer	Hepatocellular Carcinoma	liver	hepatocellular_carcinoma	22955616	RNA profiling data sets generated by the Production ENCODE project	No treatment	Not perturbed	rRNA depletion and stranded library	Illumina HiSeq 2000	PE50
ENCODE	ENCFF196RCZ	HepG2	Liver Cancer	Hepatocellular Carcinoma	liver	hepatocellular_carcinoma	22955616	RNA profiling data sets generated by the Production ENCODE project	No treatment	Not perturbed	rRNA depletion and stranded library	Illumina HiSeq 2000	PE50
ENCODE	ENCFF417ZEN	HepG2	Liver Cancer	Hepatocellular Carcinoma	liver	hepatocellular_carcinoma	22955616	RNA profiling data sets generated by the Production ENCODE project	No treatment	Not perturbed	rRNA depletion and stranded library	Illumina HiSeq 2000	PE50
ENCODE	ENCFF802YBN	HepG2	Liver Cancer	Hepatocellular Carcinoma	liver	hepatocellular_carcinoma	22955616	RNA profiling data sets generated by the Production ENCODE project	No treatment	Not perturbed	rRNA depletion and stranded library	Illumina HiSeq 2000	PE50
ENCODE	ENCFF713MNU	HepG2	Liver Cancer	Hepatocellular Carcinoma	liver	hepatocellular_carcinoma	22955616	RNA profiling data sets generated by the Production ENCODE project	No treatment	Not perturbed	rRNA depletion and stranded library	Illumina HiSeq 2000	PE50
ENCODE	ENCFF936SLY	HepG2	Liver Cancer	Hepatocellular Carcinoma	liver	hepatocellular_carcinoma	22955616	RNA profiling data sets generated by the Production ENCODE project	No treatment	Not perturbed	rRNA depletion and stranded library	Illumina HiSeq 2000	PE50
ENCODE	ENCFF000FTQ	HepG2	Liver Cancer	Hepatocellular Carcinoma	liver	hepatocellular_carcinoma	22955616	RNA profiling data sets generated by the Production ENCODE project	No treatment	Not perturbed	rRNA depletion, polyA minus and stranded library	Illumina Genome Analyzer IIx	PE76
ENCODE	ENCFF000FUO	HepG2	Liver Cancer	Hepatocellular Carcinoma	liver	hepatocellular_carcinoma	22955616	RNA profiling data sets generated by the Production ENCODE project	No treatment	Not perturbed	rRNA depletion, polyA minus and stranded library	Illumina Genome Analyzer IIx	PE76
ENCODE	ENCFF000FYM	HepG2	Liver Cancer	Hepatocellular Carcinoma	liver	hepatocellular_carcinoma	22955616	RNA profiling data sets generated by the Production ENCODE project	No treatment	Not perturbed	rRNA depletion, polyA minus and stranded library	Illumina Genome Analyzer IIx	PE76
ENCODE	ENCFF000FZL	HepG2	Liver Cancer	Hepatocellular Carcinoma	liver	hepatocellular_carcinoma	22955616	RNA profiling data sets generated by the Production ENCODE project	No treatment	Not perturbed	rRNA depletion, polyA minus and stranded library	Illumina Genome Analyzer IIx	PE76
ENCODE	ENCFF000FWM	HepG2	Liver Cancer	Hepatocellular Carcinoma	liver	hepatocellular_carcinoma	22955616	RNA profiling data sets generated by the Production ENCODE project	No treatment	Not perturbed	rRNA depletion, polyA minus and stranded library	Illumina Genome Analyzer IIx	PE76
ENCODE	ENCFF000FWL	HepG2	Liver Cancer	Hepatocellular Carcinoma	liver	hepatocellular_carcinoma	22955616	RNA profiling data sets generated by the Production ENCODE project	No treatment	Not perturbed	rRNA depletion, polyA minus and stranded library	Illumina Genome Analyzer IIx	PE76
ENCODE	ENCFF002DHV	HT1080	Sarcoma	Fibrosarcoma	soft_tissue	fibrosarcoma	22955616	RNA profiling data sets generated by the Production ENCODE project	No treatment	Not perturbed	rRNA depletion and stranded library	Illumina HiSeq 2000	PE101
ENCODE	ENCFF002DLP	HT1080	Sarcoma	Fibrosarcoma	soft_tissue	fibrosarcoma	22955616	RNA profiling data sets generated by the Production ENCODE project	No treatment	Not perturbed	rRNA depletion and stranded library	Illumina HiSeq 2000	PE101
ENCODE	ENCFF002DMT	HT-29	Colon/Colorectal Cancer	Adenocarcinoma	colorectal	colorectal_adenocarcinoma	22955616	RNA profiling data sets generated by the Production ENCODE project	No treatment	Not perturbed	rRNA depletion and stranded library	Illumina HiSeq 2000	PE101
ENCODE	ENCFF002DKW	HT-29	Colon/Colorectal Cancer	Adenocarcinoma	colorectal	colorectal_adenocarcinoma	22955616	RNA profiling data sets generated by the Production ENCODE project	No treatment	Not perturbed	rRNA depletion and stranded library	Illumina HiSeq 2000	PE101
ENCODE	ENCFF764ZJT	K562	Leukemia	Chronic Myelogenous Leukemia (CML), blast crisis	blood	CML	22955616	RNA profiling data sets generated by the Production ENCODE project	No treatment	Not perturbed	Stranded library	Illumina NovaSeq 6000	SE100
ENCODE	ENCFF133KON	K562	Leukemia	Chronic Myelogenous Leukemia (CML), blast crisis	blood	CML	22955616	RNA profiling data sets generated by the Production ENCODE project	No treatment	Not perturbed	Stranded library	Illumina NovaSeq 6000	SE100
ENCODE	ENCFF140RYL	K562	Leukemia	Chronic Myelogenous Leukemia (CML), blast crisis	blood	CML	22955616	RNA profiling data sets generated by the Production ENCODE project	No treatment	Not perturbed	Stranded library	Illumina NovaSeq 6000	SE100
ENCODE	ENCFF543XRN	K562	Leukemia	Chronic Myelogenous Leukemia (CML), blast crisis	blood	CML	22955616	RNA profiling data sets generated by the Production ENCODE project	No treatment	Not perturbed	Stranded library	Illumina NovaSeq 6000	SE100
ENCODE	ENCFF493KQW	K562	Leukemia	Chronic Myelogenous Leukemia (CML), blast crisis	blood	CML	22955616	RNA profiling data sets generated by the Production ENCODE project	No treatment	Not perturbed	Stranded library	Illumina NovaSeq 6000	SE100
ENCODE	ENCFF940UIR	K562	Leukemia	Chronic Myelogenous Leukemia (CML), blast crisis	blood	CML	22955616	RNA profiling data sets generated by the Production ENCODE project	No treatment	Not perturbed	Stranded library	Illumina NovaSeq 6000	SE100
ENCODE	ENCFF549JWM	K562	Leukemia	Chronic Myelogenous Leukemia (CML), blast crisis	blood	CML	22955616	RNA profiling data sets generated by the Production ENCODE project	No treatment	Not perturbed	rRNA depletion and stranded library	Illumina HiSeq 2000	PE50
ENCODE	ENCFF154VOX	K562	Leukemia	Chronic Myelogenous Leukemia (CML), blast crisis	blood	CML	22955616	RNA profiling data sets generated by the Production ENCODE project	No treatment	Not perturbed	rRNA depletion and stranded library	Illumina HiSeq 2000	PE50
ENCODE	ENCFF254KDQ	K562	Leukemia	Chronic Myelogenous Leukemia (CML), blast crisis	blood	CML	22955616	RNA profiling data sets generated by the Production ENCODE project	No treatment	Not perturbed	rRNA depletion and stranded library	Illumina HiSeq 2000	PE50
ENCODE	ENCFF080SFE	K562	Leukemia	Chronic Myelogenous Leukemia (CML), blast crisis	blood	CML	22955616	RNA profiling data sets generated by the Production ENCODE project	No treatment	Not perturbed	rRNA depletion and stranded library	Illumina HiSeq 2000	PE50
ENCODE	ENCFF378KUR	K562	Leukemia	Chronic Myelogenous Leukemia (CML), blast crisis	blood	CML	22955616	RNA profiling data sets generated by the Production ENCODE project	No treatment	Not perturbed	rRNA depletion and stranded library	Illumina HiSeq 2000	PE50
ENCODE	ENCFF763PZL	K562	Leukemia	Chronic Myelogenous Leukemia (CML), blast crisis	blood	CML	22955616	RNA profiling data sets generated by the Production ENCODE project	No treatment	Not perturbed	rRNA depletion and stranded library	Illumina HiSeq 2000	PE50
ENCODE	ENCFF234ZAX	K562	Leukemia	Chronic Myelogenous Leukemia (CML), blast crisis	blood	CML	22955616	RNA profiling data sets generated by the Production ENCODE project	No treatment	Not perturbed	rRNA depletion and stranded library	Illumina HiSeq 2000	PE50
ENCODE	ENCFF716GIG	K562	Leukemia	Chronic Myelogenous Leukemia (CML), blast crisis	blood	CML	22955616	RNA profiling data sets generated by the Production ENCODE project	No treatment	Not perturbed	rRNA depletion and stranded library	Illumina HiSeq 2000	PE50
ENCODE	ENCFF267RKD	K562	Leukemia	Chronic Myelogenous Leukemia (CML), blast crisis	blood	CML	22955616	RNA profiling data sets generated by the Production ENCODE project	No treatment	Not perturbed	rRNA depletion and stranded library	Illumina HiSeq 2000	PE50
ENCODE	ENCFF606ZTR	K562	Leukemia	Chronic Myelogenous Leukemia (CML), blast crisis	blood	CML	22955616	RNA profiling data sets generated by the Production ENCODE project	No treatment	Not perturbed	rRNA depletion and stranded library	Illumina HiSeq 2000	PE50
ENCODE	ENCFF002DKA	K562	Leukemia	Chronic Myelogenous Leukemia (CML), blast crisis	blood	CML	22955616	RNA profiling data sets generated by the Production ENCODE project	No treatment	Not perturbed	rRNA depletion and stranded library	Illumina HiSeq 2000	PE100
ENCODE	ENCFF002DKF	K562	Leukemia	Chronic Myelogenous Leukemia (CML), blast crisis	blood	CML	22955616	RNA profiling data sets generated by the Production ENCODE project	No treatment	Not perturbed	rRNA depletion and stranded library	Illumina HiSeq 2000	PE100
ENCODE	ENCFF000HGG	K562	Leukemia	Chronic Myelogenous Leukemia (CML), blast crisis	blood	CML	22955616	RNA profiling data sets generated by the Production ENCODE project	No treatment	Not perturbed	rRNA depletion and stranded library	Illumina Genome Analyzer IIx	PE76
ENCODE	ENCFF000HGU	K562	Leukemia	Chronic Myelogenous Leukemia (CML), blast crisis	blood	CML	22955616	RNA profiling data sets generated by the Production ENCODE project	No treatment	Not perturbed	rRNA depletion and stranded library	Illumina Genome Analyzer IIx	PE76
ENCODE	ENCFF000HKJ	K562	Leukemia	Chronic Myelogenous Leukemia (CML), blast crisis	blood	CML	22955616	RNA profiling data sets generated by the Production ENCODE project	No treatment	Not perturbed	rRNA depletion and stranded library	Illumina Genome Analyzer IIx	PE76
ENCODE	ENCFF000HKL	K562	Leukemia	Chronic Myelogenous Leukemia (CML), blast crisis	blood	CML	22955616	RNA profiling data sets generated by the Production ENCODE project	No treatment	Not perturbed	rRNA depletion and stranded library	Illumina Genome Analyzer IIx	PE76
ENCODE	ENCFF000HDM	K562	Leukemia	Chronic Myelogenous Leukemia (CML), blast crisis	blood	CML	22955616	RNA profiling data sets generated by the Production ENCODE project	No treatment	Not perturbed	rRNA depletion, polyA minus and stranded library	Illumina Genome Analyzer IIx	PE76
ENCODE	ENCFF000HDN	K562	Leukemia	Chronic Myelogenous Leukemia (CML), blast crisis	blood	CML	22955616	RNA profiling data sets generated by the Production ENCODE project	No treatment	Not perturbed	rRNA depletion, polyA minus and stranded library	Illumina Genome Analyzer IIx	PE76
ENCODE	ENCFF000HML	K562	Leukemia	Chronic Myelogenous Leukemia (CML), blast crisis	blood	CML	22955616	RNA profiling data sets generated by the Production ENCODE project	No treatment	Not perturbed	rRNA depletion, polyA minus and stranded library	Illumina Genome Analyzer IIx	PE76
ENCODE	ENCFF000HMQ	K562	Leukemia	Chronic Myelogenous Leukemia (CML), blast crisis	blood	CML	22955616	RNA profiling data sets generated by the Production ENCODE project	No treatment	Not perturbed	rRNA depletion, polyA minus and stranded library	Illumina Genome Analyzer IIx	PE76
ENCODE	ENCFF000HHN	K562	Leukemia	Chronic Myelogenous Leukemia (CML), blast crisis	blood	CML	22955616	RNA profiling data sets generated by the Production ENCODE project	No treatment	Not perturbed	rRNA depletion, polyA minus and stranded library	Illumina Genome Analyzer IIx	PE76
ENCODE	ENCFF000HIQ	K562	Leukemia	Chronic Myelogenous Leukemia (CML), blast crisis	blood	CML	22955616	RNA profiling data sets generated by the Production ENCODE project	No treatment	Not perturbed	rRNA depletion, polyA minus and stranded library	Illumina Genome Analyzer IIx	PE76
ENCODE	ENCFF000HLP	K562	Leukemia	Chronic Myelogenous Leukemia (CML), blast crisis	blood	CML	22955616	RNA profiling data sets generated by the Production ENCODE project	No treatment	Not perturbed	rRNA depletion and stranded library	Illumina Genome Analyzer IIx	PE76
ENCODE	ENCFF000HLS	K562	Leukemia	Chronic Myelogenous Leukemia (CML), blast crisis	blood	CML	22955616	RNA profiling data sets generated by the Production ENCODE project	No treatment	Not perturbed	rRNA depletion and stranded library	Illumina Genome Analyzer IIx	PE76
ENCODE	ENCFF001RFF	K562	Leukemia	Chronic Myelogenous Leukemia (CML), blast crisis	blood	CML	22955616	RNA profiling data sets generated by the Production ENCODE project	No treatment	Not perturbed	rRNA depletion and stranded library	Illumina HiSeq 2000	PE101
ENCODE	ENCFF001RFD	K562	Leukemia	Chronic Myelogenous Leukemia (CML), blast crisis	blood	CML	22955616	RNA profiling data sets generated by the Production ENCODE project	No treatment	Not perturbed	rRNA depletion and stranded library	Illumina HiSeq 2000	PE101
ENCODE	ENCFF001RDC	K562	Leukemia	Chronic Myelogenous Leukemia (CML), blast crisis	blood	CML	22955616	RNA profiling data sets generated by the Production ENCODE project	No treatment	Not perturbed	rRNA depletion and stranded library	Illumina HiSeq 2000	PE100
ENCODE	ENCFF001RDB	K562	Leukemia	Chronic Myelogenous Leukemia (CML), blast crisis	blood	CML	22955616	RNA profiling data sets generated by the Production ENCODE project	No treatment	Not perturbed	rRNA depletion and stranded library	Illumina HiSeq 2000	PE100
ENCODE	ENCFF002DLL	Karpas-422	Lymphoma	Diffuse Large B-cell Lymphoma (DLBCL)	lymphocyte	non_hodgkin_lymphoma	22955616	RNA profiling data sets generated by the Production ENCODE project	No treatment	Not perturbed	rRNA depletion and stranded library	Illumina HiSeq 2000	PE101
ENCODE	ENCFF002DLT	Karpas-422	Lymphoma	Diffuse Large B-cell Lymphoma (DLBCL)	lymphocyte	non_hodgkin_lymphoma	22955616	RNA profiling data sets generated by the Production ENCODE project	No treatment	Not perturbed	rRNA depletion and stranded library	Illumina HiSeq 2000	PE101
ENCODE	ENCFF002DIB	M059J	Brain Cancer	Glioblastoma	central_nervous_system	glioma	22955616	RNA profiling data sets generated by the Production ENCODE project	No treatment	Not perturbed	rRNA depletion and stranded library	Illumina HiSeq 2000	PE101
ENCODE	ENCFF002DLN	M059J	Brain Cancer	Glioblastoma	central_nervous_system	glioma	22955616	RNA profiling data sets generated by the Production ENCODE project	No treatment	Not perturbed	rRNA depletion and stranded library	Illumina HiSeq 2000	PE101
ENCODE	ENCFF904SFY	MCF-7	Breast Cancer	Carcinoma	breast	breast_carcinoma	22955616	RNA profiling data sets generated by the Production ENCODE project	No treatment	Not perturbed	Stranded library	Illumina NovaSeq 6000	SE100
ENCODE	ENCFF371BBE	MCF-7	Breast Cancer	Carcinoma	breast	breast_carcinoma	22955616	RNA profiling data sets generated by the Production ENCODE project	No treatment	Not perturbed	Stranded library	Illumina NovaSeq 6000	SE100
ENCODE	ENCFF000HOX	MCF-7	Breast Cancer	Carcinoma	breast	breast_carcinoma	22955616	RNA profiling data sets generated by the Production ENCODE project	No treatment	Not perturbed	rRNA depletion, polyA minus and stranded library	Illumina Genome Analyzer IIx	PE76
ENCODE	ENCFF000HPV	MCF-7	Breast Cancer	Carcinoma	breast	breast_carcinoma	22955616	RNA profiling data sets generated by the Production ENCODE project	No treatment	Not perturbed	rRNA depletion, polyA minus and stranded library	Illumina Genome Analyzer IIx	PE76
ENCODE	ENCFF908PIP	MG63	Bone Cancer	Osteosarcoma	bone	osteosarcoma	22955616	RNA profiling data sets generated by the Production ENCODE project	No treatment	Not perturbed	rRNA depletion and stranded library	Illumina HiSeq 2000	PE101
ENCODE	ENCFF250OAD	MG63	Bone Cancer	Osteosarcoma	bone	osteosarcoma	22955616	RNA profiling data sets generated by the Production ENCODE project	No treatment	Not perturbed	rRNA depletion and stranded library	Illumina HiSeq 2000	PE101
ENCODE	ENCFF245VCF	NCI-H460	Lung Cancer	Non-Small Cell Lung Cancer (NSCLC), Large Cell Carcinoma	lung	NSCLC	22955616	RNA profiling data sets generated by the Production ENCODE project	No treatment	Not perturbed	rRNA depletion and stranded library	Illumina HiSeq 2000	PE101
ENCODE	ENCFF761PVR	NCI-H460	Lung Cancer	Non-Small Cell Lung Cancer (NSCLC), Large Cell Carcinoma	lung	NSCLC	22955616	RNA profiling data sets generated by the Production ENCODE project	No treatment	Not perturbed	rRNA depletion and stranded library	Illumina HiSeq 2000	PE101
ENCODE	ENCFF690PCA	OCI-LY7	Lymphoma	Diffuse Large B-cell Lymphoma (DLBCL)	lymphocyte	non_hodgkin_lymphoma	22955616	RNA profiling data sets generated by the Production ENCODE project	No treatment	Not perturbed	Stranded library	Illumina HiSeq 2500	SE100
ENCODE	ENCFF347RNQ	OCI-LY7	Lymphoma	Diffuse Large B-cell Lymphoma (DLBCL)	lymphocyte	non_hodgkin_lymphoma	22955616	RNA profiling data sets generated by the Production ENCODE project	No treatment	Not perturbed	Stranded library	Illumina HiSeq 2500	SE100
ENCODE	ENCFF002DMD	OCI-LY7	Lymphoma	Diffuse Large B-cell Lymphoma (DLBCL)	lymphocyte	non_hodgkin_lymphoma	22955616	RNA profiling data sets generated by the Production ENCODE project	No treatment	Not perturbed	rRNA depletion and stranded library	Illumina HiSeq 2000	PE101
ENCODE	ENCFF002DLR	OCI-LY7	Lymphoma	Diffuse Large B-cell Lymphoma (DLBCL)	lymphocyte	non_hodgkin_lymphoma	22955616	RNA profiling data sets generated by the Production ENCODE project	No treatment	Not perturbed	rRNA depletion and stranded library	Illumina HiSeq 2000	PE101
ENCODE	ENCFF357ZVF	Panc1	Pancreatic Cancer	Ductal Adenocarcinoma, exocrine	pancreas	exocrine	22955616	RNA profiling data sets generated by the Production ENCODE project	No treatment	Not perturbed	Stranded library	Illumina NovaSeq 6000	SE100
ENCODE	ENCFF776AIM	Panc1	Pancreatic Cancer	Ductal Adenocarcinoma, exocrine	pancreas	exocrine	22955616	RNA profiling data sets generated by the Production ENCODE project	No treatment	Not perturbed	Stranded library	Illumina NovaSeq 6000	SE100
ENCODE	ENCFF716UHF	PC-3	Prostate Cancer	Adenocarcinoma	prostate	prostate_adenocarcinoma	22955616	RNA profiling data sets generated by the Production ENCODE project	No treatment	Not perturbed	Stranded library	Illumina NovaSeq 6000	SE100
ENCODE	ENCFF928NYI	PC-3	Prostate Cancer	Adenocarcinoma	prostate	prostate_adenocarcinoma	22955616	RNA profiling data sets generated by the Production ENCODE project	No treatment	Not perturbed	Stranded library	Illumina NovaSeq 6000	SE100
ENCODE	ENCFF186UTV	PC-3	Prostate Cancer	Adenocarcinoma	prostate	prostate_adenocarcinoma	22955616	RNA profiling data sets generated by the Production ENCODE project	No treatment	Not perturbed	rRNA depletion and stranded library	Illumina HiSeq 2000	PE101
ENCODE	ENCFF341UDE	PC-3	Prostate Cancer	Adenocarcinoma	prostate	prostate_adenocarcinoma	22955616	RNA profiling data sets generated by the Production ENCODE project	No treatment	Not perturbed	rRNA depletion and stranded library	Illumina HiSeq 2000	PE101
ENCODE	ENCFF003YRI	PC-9	Lung Cancer	Non-Small Cell Lung Cancer (NSCLC), Adenocarcinoma	lung	NSCLC	22955616	RNA profiling data sets generated by the Production ENCODE project	No treatment	Not perturbed	Stranded library	Illumina HiSeq 2500	SE100
ENCODE	ENCFF016FZJ	PC-9	Lung Cancer	Non-Small Cell Lung Cancer (NSCLC), Adenocarcinoma	lung	NSCLC	22955616	RNA profiling data sets generated by the Production ENCODE project	No treatment	Not perturbed	Stranded library	Illumina HiSeq 2500	SE100
ENCODE	ENCFF002DID	RPMI7951	Skin Cancer	Melanoma	skin	melanoma	22955616	RNA profiling data sets generated by the Production ENCODE project	No treatment	Not perturbed	rRNA depletion and stranded library	Illumina HiSeq 2000	PE101
ENCODE	ENCFF002DLX	RPMI7951	Skin Cancer	Melanoma	skin	melanoma	22955616	RNA profiling data sets generated by the Production ENCODE project	No treatment	Not perturbed	rRNA depletion and stranded library	Illumina HiSeq 2000	PE101
ENCODE	ENCFF002DHZ	SJCRH30	Sarcoma	Rhabdomyosarcoma	soft_tissue	rhabdomyosarcoma	22955616	RNA profiling data sets generated by the Production ENCODE project	No treatment	Not perturbed	rRNA depletion and stranded library	Illumina HiSeq 2000	PE101
ENCODE	ENCFF002DMB	SJCRH30	Sarcoma	Rhabdomyosarcoma	soft_tissue	rhabdomyosarcoma	22955616	RNA profiling data sets generated by the Production ENCODE project	No treatment	Not perturbed	rRNA depletion and stranded library	Illumina HiSeq 2000	PE101
ENCODE	ENCFF002DKO	SJSA1	Bone Cancer	Osteosarcoma	bone	osteosarcoma	22955616	RNA profiling data sets generated by the Production ENCODE project	No treatment	Not perturbed	rRNA depletion and stranded library	Illumina HiSeq 2000	PE101
ENCODE	ENCFF002DLJ	SJSA1	Bone Cancer	Osteosarcoma	bone	osteosarcoma	22955616	RNA profiling data sets generated by the Production ENCODE project	No treatment	Not perturbed	rRNA depletion and stranded library	Illumina HiSeq 2000	PE101
ENCODE	ENCFF002DLD	SK-MEL-5	Skin Cancer	Melanoma	skin	melanoma	22955616	RNA profiling data sets generated by the Production ENCODE project	No treatment	Not perturbed	rRNA depletion and stranded library	Illumina HiSeq 2000	PE101
ENCODE	ENCFF002DMF	SK-MEL-5	Skin Cancer	Melanoma	skin	melanoma	22955616	RNA profiling data sets generated by the Production ENCODE project	No treatment	Not perturbed	rRNA depletion and stranded library	Illumina HiSeq 2000	PE101
