# Supplementary material for: C2CDB: an advanced platform integrating comprehensive information and analysis tools of cancer-related circRNAs
Source: Bioinform Adv. 2024 Aug 16;4(1):vbae112. doi: 10.1093/bioadv/vbae112 (PMC11379471; doi:10.1093/bioadv/vbae112)
Supplement: vbae112_Supplementary_Data [file vbae112_supplementary_data.zip › Supplementary Table S5.xlsx]

## Sheet: Table S5
RBP	SeqType	Biosample	Source	Accession
ACIN1	iCLIP	HeLa	starBase	SBDH474
ACIN1	iCLIP	HeLa	starBase	SBDH475
ACIN1	iCLIP	HeLa	starBase	SBDH476
ACIN1	iCLIP	HeLa	starBase	SBDH477
ADAR	HITS-CLIP	U87MG	starBase	SBDH190
ADAR	iCLIP	H9	starBase	SBDH209
ADAR	iCLIP	H9	starBase	SBDH210
AGO1	CLASH	Flp-In-T-REx-293	starBase	SBDH1
AGO1	PAR-CLIP	HEK293	starBase	SBDH115
AGO1	PAR-CLIP	HEK293	starBase	SBDH116
AGO1	PAR-CLIP	HEK293	starBase	SBDH117
AGO1	PAR-CLIP	HEK293	starBase	SBDH27
AGO2	PAR-CLIP	hESCs	starBase	SBDH10
AGO2	PAR-CLIP	LCL35	starBase	SBDH100
AGO2	PAR-CLIP	LCL-BAC	starBase	SBDH101
AGO2	PAR-CLIP	LCL-BACD1	starBase	SBDH102
AGO2	PAR-CLIP	LCL-BACD3	starBase	SBDH103
AGO2	HITS-CLIP	HeLa	starBase	SBDH104
AGO2	PAR-CLIP	HEK293	starBase	SBDH118
AGO2	PAR-CLIP	DG75-BCBL-1	starBase	SBDH125
AGO2	HITS-CLIP	HEK293S	starBase	SBDH126
AGO2	HITS-CLIP	HEK293S	starBase	SBDH127
AGO2	HITS-CLIP	HEK293S	starBase	SBDH128
AGO2	HITS-CLIP	HEK293S	starBase	SBDH129
AGO2	HITS-CLIP	HEK293S	starBase	SBDH130
AGO2	HITS-CLIP	HEK293S	starBase	SBDH131
AGO2	PAR-CLIP	LCL-BACD2	starBase	SBDH136
AGO2	HITS-CLIP	motor-cortex	starBase	SBDH180
AGO2	PAR-CLIP	HEK293T	starBase	SBDH192
AGO2	PAR-CLIP	HEK293T	starBase	SBDH193
AGO2	PAR-CLIP	HEK293T	starBase	SBDH194
AGO2	PAR-CLIP	C666	starBase	SBDH215
AGO2	PAR-CLIP	HEK293	starBase	SBDH28
AGO2	PAR-CLIP	HEK293	starBase	SBDH29
AGO2	PAR-CLIP	HEK293	starBase	SBDH30
AGO2	HITS-CLIP	HEK293	starBase	SBDH40
AGO2	HITS-CLIP	HEK293	starBase	SBDH41
AGO2	PAR-CLIP	HEK293	starBase	SBDH43
AGO2	PAR-CLIP	HEK293	starBase	SBDH45
AGO2	PAR-CLIP	HEK293	starBase	SBDH46
AGO2	eCLIP	HCT116	starBase	SBDH482
AGO2	PAR-CLIP	HK-2	starBase	SBDH485
AGO2	PAR-CLIP	EWS	starBase	SBDH491
AGO2	PAR-CLIP	EWS	starBase	SBDH492
AGO2	HITS-CLIP	Jijoye	starBase	SBDH5
AGO2	PAR-CLIP	BC-3	starBase	SBDH54
AGO2	HITS-CLIP	Huh7.5	starBase	SBDH587
AGO2	HITS-CLIP	Huh7.5	starBase	SBDH588
AGO2	HITS-CLIP	Huh7.5	starBase	SBDH589
AGO2	HITS-CLIP	Jijoye	starBase	SBDH6
AGO2	HITS-CLIP	HEK293S	starBase	SBDH8
AGO2	PAR-CLIP	EF3D-AGO2	starBase	SBDH99
AGO3	PAR-CLIP	HEK293	starBase	SBDH31
AGO4	PAR-CLIP	HEK293	starBase	SBDH32
AIFM1	eCLIP	HEK293T	starBase	SBDH522
AIFM1	eCLIP	HEK293T	starBase	SBDH523
ALKBH5	PAR-CLIP	HEK293	starBase	SBDH57
ALYREF	iCLIP	HeLa	starBase	SBDH573
ALYREF	iCLIP	HeLa	starBase	SBDH574
ALYREF	iCLIP	HeLa	starBase	SBDH575
ALYREF	iCLIP	HeLa	starBase	SBDH576
ALYREF	iCLIP	HeLa	starBase	SBDH577
ALYREF	iCLIP	HeLa	starBase	SBDH578
ALYREF	iCLIP	HeLa	starBase	SBDH579
CAPRIN1	PAR-CLIP	HEK293	starBase	SBDH59
CBX7	dCLIP	HEK293	starBase	SBDH580
CBX7	dCLIP	HEK293	starBase	SBDH581
CBX7	dCLIP	HEK293	starBase	SBDH582
CBX7	dCLIP	HEK293	starBase	SBDH583
CELF2	HITS-CLIP	JSL1	starBase	SBDH458
CELF2	HITS-CLIP	JSL1	starBase	SBDH459
CNBP	PAR-CLIP	HEK293	starBase	SBDH402
CSTF2T	sCLIP-seq	BE(2)-C	starBase	SBDH559
CSTF2T	sCLIP-seq	BE(2)-C	starBase	SBDH560
CSTF2T	sCLIP-seq	BE(2)-C	starBase	SBDH561
DDX3X	HITS-CLIP	HEK293T	starBase	SBDH437
DDX3X	HITS-CLIP	HEK293T	starBase	SBDH438
DDX3X	HITS-CLIP	HEK293T	starBase	SBDH439
DDX3X	HITS-CLIP	HEK293T	starBase	SBDH440
DDX54	PAR-CLIP	MCF7	starBase	SBDH554
DDX54	PAR-CLIP	MCF7	starBase	SBDH555
DDX54	PAR-CLIP	MCF7	starBase	SBDH556
DDX54	PAR-CLIP	MCF7	starBase	SBDH557
DDX54	PAR-CLIP	MCF7	starBase	SBDH558
DGCR8	eCLIP	HEK293T	starBase	SBDH548
DGCR8	eCLIP	HEK293T	starBase	SBDH549
DGCR8	HITS-CLIP	HEK293T	starBase	SBDH62
DGCR8	HITS-CLIP	HEK293T	starBase	SBDH63
DGCR8	HITS-CLIP	HEK293T	starBase	SBDH64
DGCR8	HITS-CLIP	HEK293T	starBase	SBDH65
DHX9	FLASH-CLIP-seq	HEK293	starBase	SBDH550
DHX9	FLASH-CLIP-seq	HEK293	starBase	SBDH551
DHX9	FLASH-CLIP-seq	HEK293	starBase	SBDH553
DHX9	uvCLAP-CLIP-seq	HEK293	starBase	SBDH564
DICER1	PAR-CLIP	HEK293	starBase	SBDH186
DICER1	PAR-CLIP	HEK293	starBase	SBDH187
DICER1	PAR-CLIP	HEK293	starBase	SBDH188
DICER1	PAR-CLIP	HEK293	starBase	SBDH189
DIS3L2	HITS-CLIP	HEK293	starBase	SBDH480
DKC1	PAR-CLIP	HEK293	starBase	SBDH119
EIF3A	PAR-CLIP	HEK293T	starBase	SBDH211
EIF3B	PAR-CLIP	HEK293T	starBase	SBDH212
EIF3D	PAR-CLIP	HEK293T	starBase	SBDH213
EIF3G	PAR-CLIP	HEK293T	starBase	SBDH214
EIF4A1	uvCLAP-CLIP-seq	HEK293	starBase	SBDH566
EIF4A3	uvCLAP-CLIP-seq	HEK293	starBase	SBDH565
EIF4A3	HITS-CLIP	HeLa	starBase	SBDH74
ELAVL1	PAR-CLIP	HEK293	starBase	SBDH176
ELAVL1	HITS-CLIP	HEK293	starBase	SBDH42
ELAVL1	PAR-CLIP	HEK293	starBase	SBDH47
ELAVL1	PAR-CLIP	HEK293	starBase	SBDH48
ELAVL1	iCLIP	Huvec	starBase	SBDH489
ELAVL1	PAR-CLIP	HEK293	starBase	SBDH49
ELAVL1	iCLIP	Huvec	starBase	SBDH490
ELAVL1	PAR-CLIP	HeLa	starBase	SBDH50
ELAVL1	PAR-CLIP	HeLa	starBase	SBDH51
ELAVL1	PAR-CLIP	HeLa	starBase	SBDH52
ELAVL1	iCLIP	HeLa	starBase	SBDH9
ELAVL3	HITS-CLIP	brain	starBase	SBDH409
ELAVL3	HITS-CLIP	IMR-32	starBase	SBDH426
EWSR1	PAR-CLIP	HEK293	starBase	SBDH11
EWSR1	HITS-CLIP	HeLa	starBase	SBDH158
EWSR1	HITS-CLIP	HeLa	starBase	SBDH159
FBL	PAR-CLIP	HEK293	starBase	SBDH120
FBL	PAR-CLIP	HEK293	starBase	SBDH121
FMR1	eCLIP	HEK293T	starBase	SBDH542
FMR1	eCLIP	HEK293T	starBase	SBDH543
FMR1	PAR-CLIP	HEK293	starBase	SBDH66
FMR1	PAR-CLIP	HEK293	starBase	SBDH67
FMR1	PAR-CLIP	HEK293	starBase	SBDH68
FMR1	PAR-CLIP	HEK293	starBase	SBDH69
FTO	HITS-CLIP	HEK293	starBase	SBDH479
FUS	HITS-CLIP	temporal-cortex	starBase	SBDH112
FUS	HITS-CLIP	temporal-cortex	starBase	SBDH113
FUS	HITS-CLIP	temporal-cortex	starBase	SBDH114
FUS	PAR-CLIP	HEK293	starBase	SBDH13
FXR1	PAR-CLIP	HEK293	starBase	SBDH70
FXR2	PAR-CLIP	HEK293	starBase	SBDH71
HNRNPA1	iCLIP	HEK293T	starBase	SBDH494
HNRNPA1	iCLIP	HEK293T	starBase	SBDH495
HNRNPA1	iCLIP	HEK293T	starBase	SBDH496
HNRNPA1	iCLIP	HEK293T	starBase	SBDH497
HNRNPA2B1	eCLIP	CTRL.JCV	starBase	SBDH533
HNRNPA2B1	eCLIP	CTRL.JCV	starBase	SBDH534
HNRNPA2B1	eCLIP	CTRL.JCV	starBase	SBDH535
HNRNPA2B1	eCLIP	CTRL.JCV	starBase	SBDH536
HNRNPA2B1	eCLIP	CTRL.JCV	starBase	SBDH537
HNRNPA2B1	eCLIP	CTRL.JCV	starBase	SBDH538
HNRNPC	iCLIP	HeLa	starBase	SBDH18
HNRNPC	PAR-CLIP	HEK293T	starBase	SBDH191
HNRNPC	iCLIP	HeLa	starBase	SBDH39
HNRNPC	eCLIP	HEK293T	starBase	SBDH539
HNRNPC	eCLIP	HEK293T	starBase	SBDH540
HNRNPC	eCLIP	HEK293T	starBase	SBDH541
HNRNPC	FLASH-CLIP-seq	Flp-In-T-REx-293	starBase	SBDH562
HNRNPC	FLASH-CLIP-seq	Flp-In-T-REx-293	starBase	SBDH563
HNRNPD	PAR-CLIP	HEK293	starBase	SBDH181
HNRNPD	PAR-CLIP	HEK293	starBase	SBDH182
HNRNPD	PAR-CLIP	HEK293	starBase	SBDH183
HNRNPD	PAR-CLIP	HEK293	starBase	SBDH184
HNRNPK	uvCLAP-CLIP-seq	HEK293	starBase	SBDH567
HNRNPL	HITS-CLIP	CD4	starBase	SBDH151
HNRNPL	HITS-CLIP	CD4	starBase	SBDH152
HNRNPL	HITS-CLIP	JSL1	starBase	SBDH153
HNRNPL	HITS-CLIP	JSL1	starBase	SBDH154
HNRNPM	iCLIP	H9	starBase	SBDH518
HNRNPM	iCLIP	H9	starBase	SBDH519
HNRNPM	iCLIP	H9	starBase	SBDH520
HNRNPM	iCLIP	H9	starBase	SBDH521
IGF2BP1	PAR-CLIP	HEK293	starBase	SBDH33
IGF2BP1	PAR-CLIP	HEK293	starBase	SBDH34
IGF2BP2	PAR-CLIP	HEK293	starBase	SBDH35
IGF2BP2	PAR-CLIP	MGG8	starBase	SBDH460
IGF2BP2	PAR-CLIP	MGG8	starBase	SBDH461
IGF2BP2	PAR-CLIP	MGG8	starBase	SBDH462
IGF2BP2	PAR-CLIP	MGG8	starBase	SBDH463
IGF2BP3	PAR-CLIP	HEK293	starBase	SBDH36
IGF2BP3	iCLIP	RS4;11	starBase	SBDH466
IGF2BP3	iCLIP	RS4;11	starBase	SBDH467
IGF2BP3	iCLIP	RS4;11	starBase	SBDH468
IGF2BP3	iCLIP	REH	starBase	SBDH469
IGF2BP3	iCLIP	REH	starBase	SBDH470
IGF2BP3	iCLIP	REH	starBase	SBDH471
IGF2BP3	iCLIP	PL45	starBase	SBDH472
IGF2BP3	iCLIP	PANC-1	starBase	SBDH473
KHDRBS2	uvCLAP-CLIP-seq	HEK293	starBase	SBDH569
KHDRBS3	uvCLAP-CLIP-seq	HEK293	starBase	SBDH570
LARP4B	PAR-CLIP	HEK293	starBase	SBDH219
LIN28B	eCLIP	HEK293T	starBase	SBDH546
LIN28B	eCLIP	HEK293T	starBase	SBDH547
LIN28A	PAR-CLIP	HEK293	starBase	SBDH132
LIN28A	HITS-CLIP	H9	starBase	SBDH72
LIN28B	PAR-CLIP	HEK293	starBase	SBDH149
LIN28B	HITS-CLIP	LIN28-V5293	starBase	SBDH73
MBNL1	HITS-CLIP	MDA-MB-231	starBase	SBDH478
MBNL2	HITS-CLIP	brain	starBase	SBDH441
MBNL2	HITS-CLIP	brain	starBase	SBDH444
MBNL2	HITS-CLIP	brain	starBase	SBDH447
MBNL2	HITS-CLIP	brain	starBase	SBDH450
METTL14	PAR-CLIP	HeLa	starBase	SBDH141
METTL14	PAR-CLIP	HeLa	starBase	SBDH142
METTL14	PAR-CLIP	HeLa	starBase	SBDH143
METTL14	PAR-CLIP	HeLa	starBase	SBDH144
METTL3	PAR-CLIP	HeLa	starBase	SBDH137
METTL3	PAR-CLIP	HeLa	starBase	SBDH138
METTL3	PAR-CLIP	HeLa	starBase	SBDH139
METTL3	PAR-CLIP	HeLa	starBase	SBDH140
METTL3	PAR-CLIP	HEK293T	starBase	SBDH174
METTL3	HITS-CLIP	HeLa	starBase	SBDH202
METTL3	HITS-CLIP	HeLa	starBase	SBDH203
METTL3	HITS-CLIP	HeLa	starBase	SBDH204
MOV10	PAR-CLIP	HEK293	starBase	SBDH166
MOV10	PAR-CLIP	HEK293	starBase	SBDH167
MOV10	PAR-CLIP	HEK293	starBase	SBDH168
MOV10	iCLIP	HEK293F	starBase	SBDH173
MOV10	iCLIP	HEK293F	starBase	SBDH178
MOV10	iCLIP	HEK293F	starBase	SBDH179
MOV10	PAR-CLIP	HEK293	starBase	SBDH56
MSI1	iCLIP	U251	starBase	SBDH216
MSI1	iCLIP	U251	starBase	SBDH217
MSI1	iCLIP	U251	starBase	SBDH218
MSI2	HITS-CLIP	HSCs	starBase	SBDH206
MSI2	HITS-CLIP	NB4	starBase	SBDH456
MSI2	HITS-CLIP	NB4	starBase	SBDH457
NCBP3	PAR-CLIP	HEK293	starBase	SBDH58
NOP56	PAR-CLIP	HEK293	starBase	SBDH124
NOP58	PAR-CLIP	HEK293	starBase	SBDH122
NOP58	PAR-CLIP	HEK293	starBase	SBDH123
NUMA1	eCLIP	HEK293T	starBase	SBDH526
NUMA1	eCLIP	HEK293T	starBase	SBDH527
PAPD5	PAR-CLIP	HEK293	starBase	SBDH55
PTBP1	HITS-CLIP	HeLa	starBase	SBDH106
PTBP1	HITS-CLIP	HeLa	starBase	SBDH22
PUM1	PAR-CLIP	HCT116	starBase	SBDH464
PUM1	PAR-CLIP	HCT116	starBase	SBDH465
PUM2	PAR-CLIP	HEK293	starBase	SBDH37
QKI	PAR-CLIP	HEK293	starBase	SBDH38
QKI	uvCLAP-CLIP-seq	HEK293	starBase	SBDH571
QKI	uvCLAP-CLIP-seq	HEK293	starBase	SBDH572
RANGAP1	eCLIP	HEK293T	starBase	SBDH524
RANGAP1	eCLIP	HEK293T	starBase	SBDH525
RBFOX2	iCLIP	H9	starBase	SBDH510
RBFOX2	iCLIP	H9	starBase	SBDH511
RBFOX2	iCLIP	H9	starBase	SBDH512
RBFOX2	iCLIP	H9	starBase	SBDH513
RBFOX2	eCLIP	HEK293T	starBase	SBDH544
RBFOX2	eCLIP	HEK293T	starBase	SBDH545
RBM10	PAR-CLIP	HEK293T	starBase	SBDH134
RBM10	PAR-CLIP	HEK293T	starBase	SBDH135
RBM10	HITS-CLIP	HeLa	starBase	SBDH164
RBM39	HITS-CLIP	MCF7	starBase	SBDH584
RBM47	HITS-CLIP	MDA-MB-231	starBase	SBDH201
RBM5	HITS-CLIP	HeLa	starBase	SBDH160
RBM6	HITS-CLIP	HeLa	starBase	SBDH162
RC3H1	PAR-CLIP	HEK293	starBase	SBDH150
RNF219	eCLIP	HEK293T	starBase	SBDH528
RTCB	PAR-CLIP	HEK293	starBase	SBDH60
SRSF1	HITS-CLIP	HEK293T	starBase	SBDH15
SRSF1	PAR-CLIP	HeLa	starBase	SBDH394
SRSF1	iCLIP	HEK293T	starBase	SBDH504
SRSF1	iCLIP	HEK293T	starBase	SBDH505
SRSF1	iCLIP	HEK293T	starBase	SBDH506
SRSF1	iCLIP	HEK293T	starBase	SBDH507
SRSF1	iCLIP	HEK293T	starBase	SBDH508
SRSF1	iCLIP	HEK293T	starBase	SBDH509
SRSF10	PAR-CLIP	HeLa	starBase	SBDH398
SRSF10	PAR-CLIP	HeLa	starBase	SBDH401
SRSF3	PAR-CLIP	HeLa	starBase	SBDH395
SRSF3	PAR-CLIP	HeLa	starBase	SBDH400
SRSF7	PAR-CLIP	HeLa	starBase	SBDH396
SRSF9	PAR-CLIP	HeLa	starBase	SBDH397
TAF15	HITS-CLIP	temporal-cortex	starBase	SBDH107
TAF15	HITS-CLIP	temporal-cortex	starBase	SBDH108
TAF15	HITS-CLIP	temporal-cortex	starBase	SBDH109
TAF15	HITS-CLIP	temporal-cortex	starBase	SBDH110
TAF15	HITS-CLIP	temporal-cortex	starBase	SBDH111
TAF15	PAR-CLIP	HEK293	starBase	SBDH14
TARBP2	HITS-CLIP	MDA-LM2	starBase	SBDH171
TARDBP	iCLIP	brain	starBase	SBDH21
TARDBP	iCLIP	H9	starBase	SBDH514
TARDBP	iCLIP	H9	starBase	SBDH516
TARDBP	iCLIP	H9	starBase	SBDH517
TIA1	iCLIP	HeLa	starBase	SBDH16
TIAL1	iCLIP	HeLa	starBase	SBDH17
TROVE2	iCLIP	GM12878	starBase	SBDH435
TROVE2	iCLIP	K562	starBase	SBDH436
U2AF2	iCLIP	HeLa	starBase	SBDH19
U2AF2	iCLIP	HEK293T	starBase	SBDH498
U2AF2	iCLIP	HEK293T	starBase	SBDH499
U2AF2	iCLIP	HEK293T	starBase	SBDH500
U2AF2	iCLIP	HEK293T	starBase	SBDH501
U2AF2	iCLIP	HEK293T	starBase	SBDH502
U2AF2	iCLIP	HEK293T	starBase	SBDH503
UPF1	iCLIP	HeLa	starBase	SBDH155
UPF1	iCLIP	HeLa	starBase	SBDH157
VIM	eCLIP	HEK293T	starBase	SBDH529
VIM	eCLIP	HEK293T	starBase	SBDH530
WTAP	PAR-CLIP	HeLa	starBase	SBDH145
WTAP	PAR-CLIP	HeLa	starBase	SBDH146
WTAP	PAR-CLIP	HeLa	starBase	SBDH147
WTAP	PAR-CLIP	HeLa	starBase	SBDH148
WTAP	PAR-CLIP	HEK293T	starBase	SBDH175
YTHDC1	PAR-CLIP	HeLa	starBase	SBDH199
YTHDC1	PAR-CLIP	HeLa	starBase	SBDH200
YTHDC1	PAR-CLIP	HeLa	starBase	SBDH393
YTHDC1	PAR-CLIP	HeLa	starBase	SBDH399
YTHDC1	PAR-CLIP	HeLa	starBase	SBDH488
YTHDC2	PAR-CLIP	HeLa	starBase	SBDH484
YTHDF1	PAR-CLIP	HeLa	starBase	SBDH207
YTHDF1	PAR-CLIP	HeLa	starBase	SBDH208
YTHDF2	PAR-CLIP	HeLa	starBase	SBDH170
ZC3H7B	PAR-CLIP	HEK293	starBase	SBDH61
ZFP36	PAR-CLIP	HEK293	starBase	SBDH185
ZNF184	eCLIP	HEK293T	starBase	SBDH531
ZNF184	eCLIP	HEK293T	starBase	SBDH532
AQR	eCLIP	HepG2	ENCODE	ENCFF791WOH
AQR	eCLIP	HepG2	ENCODE	ENCFF016UFV
KHSRP	eCLIP	HepG2	ENCODE	ENCFF891IAC
KHSRP	eCLIP	HepG2	ENCODE	ENCFF509GWT
TIAL1	eCLIP	HepG2	ENCODE	ENCFF473IIG
TIAL1	eCLIP	HepG2	ENCODE	ENCFF456DAU
PRPF4	eCLIP	HepG2	ENCODE	ENCFF270OMS
PRPF4	eCLIP	HepG2	ENCODE	ENCFF383UPL
PABPN1	eCLIP	HepG2	ENCODE	ENCFF190DLZ
PABPN1	eCLIP	HepG2	ENCODE	ENCFF927DMJ
SAFB	eCLIP	K562	ENCODE	ENCFF639MAG
SAFB	eCLIP	K562	ENCODE	ENCFF407GVQ
SAFB	eCLIP	HepG2	ENCODE	ENCFF932VUF
SAFB	eCLIP	HepG2	ENCODE	ENCFF035IYP
SSB	eCLIP	K562	ENCODE	ENCFF704NUD
SSB	eCLIP	K562	ENCODE	ENCFF871PJK
ABCF1	eCLIP	K562	ENCODE	ENCFF332BZR
ABCF1	eCLIP	K562	ENCODE	ENCFF376NBT
SSB	eCLIP	HepG2	ENCODE	ENCFF746RLH
SSB	eCLIP	HepG2	ENCODE	ENCFF828WCR
YBX3	eCLIP	HepG2	ENCODE	ENCFF268SII
YBX3	eCLIP	HepG2	ENCODE	ENCFF904UKX
EXOSC5	eCLIP	HepG2	ENCODE	ENCFF360EQG
EXOSC5	eCLIP	HepG2	ENCODE	ENCFF120LSF
PCBP1	eCLIP	K562	ENCODE	ENCFF022GSN
PCBP1	eCLIP	K562	ENCODE	ENCFF381ZBA
MATR3	eCLIP	K562	ENCODE	ENCFF904GOE
MATR3	eCLIP	K562	ENCODE	ENCFF121ZEY
FXR2	eCLIP	HepG2	ENCODE	ENCFF815YGA
FXR2	eCLIP	HepG2	ENCODE	ENCFF246SBA
G3BP1	eCLIP	HepG2	ENCODE	ENCFF165JYX
G3BP1	eCLIP	HepG2	ENCODE	ENCFF934JFZ
AKAP1	eCLIP	HepG2	ENCODE	ENCFF807KPM
AKAP1	eCLIP	HepG2	ENCODE	ENCFF271UXH
NIP7	eCLIP	HepG2	ENCODE	ENCFF077RVD
NIP7	eCLIP	HepG2	ENCODE	ENCFF527MFS
CPEB4	eCLIP	K562	ENCODE	ENCFF104VMP
CPEB4	eCLIP	K562	ENCODE	ENCFF379DBY
HNRNPC	eCLIP	K562	ENCODE	ENCFF971ZDB
HNRNPC	eCLIP	K562	ENCODE	ENCFF062LWZ
AKAP1	eCLIP	K562	ENCODE	ENCFF972INE
AKAP1	eCLIP	K562	ENCODE	ENCFF701BNI
PCBP1	eCLIP	HepG2	ENCODE	ENCFF940CJE
PCBP1	eCLIP	HepG2	ENCODE	ENCFF252BJN
PUM1	eCLIP	K562	ENCODE	ENCFF060XYT
PUM1	eCLIP	K562	ENCODE	ENCFF933SBL
UTP18	eCLIP	K562	ENCODE	ENCFF379LHC
UTP18	eCLIP	K562	ENCODE	ENCFF014AWF
WDR3	eCLIP	K562	ENCODE	ENCFF991NPH
WDR3	eCLIP	K562	ENCODE	ENCFF380SYQ
DDX52	eCLIP	K562	ENCODE	ENCFF343EUG
DDX52	eCLIP	K562	ENCODE	ENCFF818KZJ
AQR	eCLIP	K562	ENCODE	ENCFF325SFV
AQR	eCLIP	K562	ENCODE	ENCFF465QKS
SUPV3L1	eCLIP	K562	ENCODE	ENCFF942LSK
SUPV3L1	eCLIP	K562	ENCODE	ENCFF207VRH
HLTF	eCLIP	HepG2	ENCODE	ENCFF490MGU
HLTF	eCLIP	HepG2	ENCODE	ENCFF250KNJ
EIF3G	eCLIP	K562	ENCODE	ENCFF258VPL
EIF3G	eCLIP	K562	ENCODE	ENCFF362BDI
DDX52	eCLIP	HepG2	ENCODE	ENCFF539JUN
DDX52	eCLIP	HepG2	ENCODE	ENCFF591WOA
UTP18	eCLIP	HepG2	ENCODE	ENCFF235ASG
UTP18	eCLIP	HepG2	ENCODE	ENCFF227SZN
WDR43	eCLIP	HepG2	ENCODE	ENCFF784AMG
WDR43	eCLIP	HepG2	ENCODE	ENCFF868YSF
STAU2	eCLIP	HepG2	ENCODE	ENCFF879BYO
STAU2	eCLIP	HepG2	ENCODE	ENCFF792GQD
DDX51	eCLIP	K562	ENCODE	ENCFF475ZZT
DDX51	eCLIP	K562	ENCODE	ENCFF042FAB
WDR43	eCLIP	K562	ENCODE	ENCFF509FAF
WDR43	eCLIP	K562	ENCODE	ENCFF425HAU
AATF	eCLIP	K562	ENCODE	ENCFF715LDJ
AATF	eCLIP	K562	ENCODE	ENCFF415HBM
UTP3	eCLIP	K562	ENCODE	ENCFF739KMN
UTP3	eCLIP	K562	ENCODE	ENCFF122OMX
PABPC4	eCLIP	K562	ENCODE	ENCFF463ZSJ
PABPC4	eCLIP	K562	ENCODE	ENCFF772SPP
APOBEC3C	eCLIP	K562	ENCODE	ENCFF519AJS
APOBEC3C	eCLIP	K562	ENCODE	ENCFF319VBB
DDX21	eCLIP	K562	ENCODE	ENCFF572GMO
DDX21	eCLIP	K562	ENCODE	ENCFF945XNS
PTBP1	eCLIP	HepG2	ENCODE	ENCFF471GJE
PTBP1	eCLIP	HepG2	ENCODE	ENCFF154BAE
HNRNPU	eCLIP	adrenal gland	ENCODE	ENCFF150CQD
HNRNPU	eCLIP	adrenal gland	ENCODE	ENCFF501JUH
DGCR8	eCLIP	adrenal gland	ENCODE	ENCFF965WTN
DGCR8	eCLIP	adrenal gland	ENCODE	ENCFF550AXO
EXOSC5	eCLIP	K562	ENCODE	ENCFF918VFZ
EXOSC5	eCLIP	K562	ENCODE	ENCFF781WWB
SF3B1	eCLIP	K562	ENCODE	ENCFF498GFT
SF3B1	eCLIP	K562	ENCODE	ENCFF210VRR
HNRNPM	eCLIP	HepG2	ENCODE	ENCFF542FRX
HNRNPM	eCLIP	HepG2	ENCODE	ENCFF040JSC
IGF2BP2	eCLIP	K562	ENCODE	ENCFF512QJT
IGF2BP2	eCLIP	K562	ENCODE	ENCFF968WTB
IGF2BP1	eCLIP	K562	ENCODE	ENCFF435MEM
IGF2BP1	eCLIP	K562	ENCODE	ENCFF701YCW
HNRNPM	eCLIP	K562	ENCODE	ENCFF016LSY
HNRNPM	eCLIP	K562	ENCODE	ENCFF462KTW
ZRANB2	eCLIP	K562	ENCODE	ENCFF464HWD
ZRANB2	eCLIP	K562	ENCODE	ENCFF709ENB
ZNF622	eCLIP	K562	ENCODE	ENCFF567UXH
ZNF622	eCLIP	K562	ENCODE	ENCFF177JVW
ZC3H11A	eCLIP	K562	ENCODE	ENCFF310KBC
ZC3H11A	eCLIP	K562	ENCODE	ENCFF929BZH
YWHAG	eCLIP	K562	ENCODE	ENCFF240CRZ
YWHAG	eCLIP	K562	ENCODE	ENCFF467LHB
UCHL5	eCLIP	K562	ENCODE	ENCFF912GTJ
UCHL5	eCLIP	K562	ENCODE	ENCFF713NFZ
U2AF2	eCLIP	K562	ENCODE	ENCFF454FEB
U2AF2	eCLIP	K562	ENCODE	ENCFF430RTZ
U2AF1	eCLIP	K562	ENCODE	ENCFF555DWV
U2AF1	eCLIP	K562	ENCODE	ENCFF468LUS
TROVE2	eCLIP	K562	ENCODE	ENCFF043TCO
TROVE2	eCLIP	K562	ENCODE	ENCFF243GNO
TRA2A	eCLIP	K562	ENCODE	ENCFF257VRQ
TRA2A	eCLIP	K562	ENCODE	ENCFF744EQP
TIA1	eCLIP	K562	ENCODE	ENCFF509PKA
TIA1	eCLIP	K562	ENCODE	ENCFF673MNH
TARDBP	eCLIP	K562	ENCODE	ENCFF333KPU
TARDBP	eCLIP	K562	ENCODE	ENCFF697CMV
TBRG4	eCLIP	K562	ENCODE	ENCFF033ZLA
TBRG4	eCLIP	K562	ENCODE	ENCFF040CEA
TAF15	eCLIP	K562	ENCODE	ENCFF783IGF
TAF15	eCLIP	K562	ENCODE	ENCFF979IVI
SRSF7	eCLIP	K562	ENCODE	ENCFF939AMV
SRSF7	eCLIP	K562	ENCODE	ENCFF090BZK
SRSF1	eCLIP	K562	ENCODE	ENCFF287KWV
SRSF1	eCLIP	K562	ENCODE	ENCFF609IXO
SND1	eCLIP	K562	ENCODE	ENCFF479VZE
SND1	eCLIP	K562	ENCODE	ENCFF677MQI
SMNDC1	eCLIP	K562	ENCODE	ENCFF142PZD
SMNDC1	eCLIP	K562	ENCODE	ENCFF581FUT
SLTM	eCLIP	K562	ENCODE	ENCFF392CBU
SLTM	eCLIP	K562	ENCODE	ENCFF052VSB
SLBP	eCLIP	K562	ENCODE	ENCFF874WRG
SLBP	eCLIP	K562	ENCODE	ENCFF397VAA
SF3B4	eCLIP	K562	ENCODE	ENCFF013ZHF
SF3B4	eCLIP	K562	ENCODE	ENCFF658CBT
SERBP1	eCLIP	K562	ENCODE	ENCFF979XAE
SERBP1	eCLIP	K562	ENCODE	ENCFF710IZS
SBDS	eCLIP	K562	ENCODE	ENCFF873TSY
SBDS	eCLIP	K562	ENCODE	ENCFF175EIG
SAFB2	eCLIP	K562	ENCODE	ENCFF273BVZ
SAFB2	eCLIP	K562	ENCODE	ENCFF801ARQ
RPS11	eCLIP	K562	ENCODE	ENCFF062WUD
RPS11	eCLIP	K562	ENCODE	ENCFF661HIT
RBM22	eCLIP	K562	ENCODE	ENCFF074GNZ
RBM22	eCLIP	K562	ENCODE	ENCFF020UVE
RBM15	eCLIP	K562	ENCODE	ENCFF404OSK
RBM15	eCLIP	K562	ENCODE	ENCFF715SCF
QKI	eCLIP	K562	ENCODE	ENCFF534JXG
QKI	eCLIP	K562	ENCODE	ENCFF963AMI
PUS1	eCLIP	K562	ENCODE	ENCFF268XIE
PUS1	eCLIP	K562	ENCODE	ENCFF990JXJ
PUM2	eCLIP	K562	ENCODE	ENCFF262JRE
PUM2	eCLIP	K562	ENCODE	ENCFF091HXE
PTBP1	eCLIP	K562	ENCODE	ENCFF200AWX
PTBP1	eCLIP	K562	ENCODE	ENCFF262NXW
PRPF8	eCLIP	K562	ENCODE	ENCFF687LRO
PRPF8	eCLIP	K562	ENCODE	ENCFF576DYQ
PPIL4	eCLIP	K562	ENCODE	ENCFF036ZXE
PPIL4	eCLIP	K562	ENCODE	ENCFF188XKC
NSUN2	eCLIP	K562	ENCODE	ENCFF270MTA
NSUN2	eCLIP	K562	ENCODE	ENCFF257SMG
NONO	eCLIP	K562	ENCODE	ENCFF174MVU
NONO	eCLIP	K562	ENCODE	ENCFF201YQC
NCBP2	eCLIP	K562	ENCODE	ENCFF509XPD
NCBP2	eCLIP	K562	ENCODE	ENCFF014NHI
METAP2	eCLIP	K562	ENCODE	ENCFF041HMB
METAP2	eCLIP	K562	ENCODE	ENCFF727RJA
LSM11	eCLIP	K562	ENCODE	ENCFF136HXF
LSM11	eCLIP	K562	ENCODE	ENCFF425PPQ
LIN28B	eCLIP	K562	ENCODE	ENCFF823WIW
LIN28B	eCLIP	K562	ENCODE	ENCFF823UGV
LARP7	eCLIP	K562	ENCODE	ENCFF208AAW
LARP7	eCLIP	K562	ENCODE	ENCFF017NRG
LARP4	eCLIP	K562	ENCODE	ENCFF544HGJ
LARP4	eCLIP	K562	ENCODE	ENCFF305LNT
KHSRP	eCLIP	K562	ENCODE	ENCFF531NDZ
KHSRP	eCLIP	K562	ENCODE	ENCFF498QZQ
KHDRBS1	eCLIP	K562	ENCODE	ENCFF052ABQ
KHDRBS1	eCLIP	K562	ENCODE	ENCFF390ANM
ILF3	eCLIP	K562	ENCODE	ENCFF857MJR
ILF3	eCLIP	K562	ENCODE	ENCFF821QFO
HNRNPUL1	eCLIP	K562	ENCODE	ENCFF297PQZ
HNRNPUL1	eCLIP	K562	ENCODE	ENCFF734NGD
HNRNPU	eCLIP	K562	ENCODE	ENCFF014BXV
HNRNPU	eCLIP	K562	ENCODE	ENCFF960NDY
HNRNPL	eCLIP	K562	ENCODE	ENCFF796KSB
HNRNPL	eCLIP	K562	ENCODE	ENCFF782DAY
HNRNPA1	eCLIP	K562	ENCODE	ENCFF615KJU
HNRNPA1	eCLIP	K562	ENCODE	ENCFF174RLY
HLTF	eCLIP	K562	ENCODE	ENCFF952TOI
HLTF	eCLIP	K562	ENCODE	ENCFF726GRF
GPKOW	eCLIP	K562	ENCODE	ENCFF760JZI
GPKOW	eCLIP	K562	ENCODE	ENCFF410KNT
GNL3	eCLIP	K562	ENCODE	ENCFF004XHQ
GNL3	eCLIP	K562	ENCODE	ENCFF943BFF
GEMIN5	eCLIP	K562	ENCODE	ENCFF594WHT
GEMIN5	eCLIP	K562	ENCODE	ENCFF083ZYT
FXR2	eCLIP	K562	ENCODE	ENCFF639OOE
FXR2	eCLIP	K562	ENCODE	ENCFF871ZJM
FXR1	eCLIP	K562	ENCODE	ENCFF464GTB
FXR1	eCLIP	K562	ENCODE	ENCFF678MSG
FMR1	eCLIP	K562	ENCODE	ENCFF393YLO
FMR1	eCLIP	K562	ENCODE	ENCFF965SEZ
FASTKD2	eCLIP	K562	ENCODE	ENCFF943JBN
FASTKD2	eCLIP	K562	ENCODE	ENCFF885BWV
FAM120A	eCLIP	K562	ENCODE	ENCFF901AAL
FAM120A	eCLIP	K562	ENCODE	ENCFF150KMB
EWSR1	eCLIP	K562	ENCODE	ENCFF535SBV
EWSR1	eCLIP	K562	ENCODE	ENCFF621ZUN
EIF4G2	eCLIP	K562	ENCODE	ENCFF512MNG
EIF4G2	eCLIP	K562	ENCODE	ENCFF462XFB
EFTUD2	eCLIP	K562	ENCODE	ENCFF691BHS
EFTUD2	eCLIP	K562	ENCODE	ENCFF689YIJ
DROSHA	eCLIP	K562	ENCODE	ENCFF840QVA
DROSHA	eCLIP	K562	ENCODE	ENCFF602ZLI
DHX30	eCLIP	K562	ENCODE	ENCFF507AKH
DHX30	eCLIP	K562	ENCODE	ENCFF634UAJ
DGCR8	eCLIP	K562	ENCODE	ENCFF887LSX
DGCR8	eCLIP	K562	ENCODE	ENCFF735UHA
DDX6	eCLIP	K562	ENCODE	ENCFF906PBB
DDX6	eCLIP	K562	ENCODE	ENCFF626UUD
DDX55	eCLIP	K562	ENCODE	ENCFF432FVJ
DDX55	eCLIP	K562	ENCODE	ENCFF099PFC
DDX42	eCLIP	K562	ENCODE	ENCFF874RBP
DDX42	eCLIP	K562	ENCODE	ENCFF615THP
DDX3X	eCLIP	K562	ENCODE	ENCFF039BKT
DDX3X	eCLIP	K562	ENCODE	ENCFF737SOJ
DDX24	eCLIP	K562	ENCODE	ENCFF006KFT
DDX24	eCLIP	K562	ENCODE	ENCFF354NUG
CSTF2T	eCLIP	K562	ENCODE	ENCFF379UQU
CSTF2T	eCLIP	K562	ENCODE	ENCFF043QXI
YBX3	eCLIP	K562	ENCODE	ENCFF526YVR
YBX3	eCLIP	K562	ENCODE	ENCFF231IID
CPSF6	eCLIP	K562	ENCODE	ENCFF284QIO
CPSF6	eCLIP	K562	ENCODE	ENCFF515QAG
BUD13	eCLIP	K562	ENCODE	ENCFF560OAU
BUD13	eCLIP	K562	ENCODE	ENCFF102QYZ
NOLC1	eCLIP	K562	ENCODE	ENCFF754NXM
NOLC1	eCLIP	K562	ENCODE	ENCFF942SMX
ZC3H11A	eCLIP	HepG2	ENCODE	ENCFF058BHE
ZC3H11A	eCLIP	HepG2	ENCODE	ENCFF141VGU
XPO5	eCLIP	HepG2	ENCODE	ENCFF756YND
XPO5	eCLIP	HepG2	ENCODE	ENCFF028MVM
UCHL5	eCLIP	HepG2	ENCODE	ENCFF305LRB
UCHL5	eCLIP	HepG2	ENCODE	ENCFF171KTG
U2AF2	eCLIP	HepG2	ENCODE	ENCFF444TCK
U2AF2	eCLIP	HepG2	ENCODE	ENCFF523JWI
U2AF1	eCLIP	HepG2	ENCODE	ENCFF295GHA
U2AF1	eCLIP	HepG2	ENCODE	ENCFF078SCZ
TROVE2	eCLIP	HepG2	ENCODE	ENCFF029CYV
TROVE2	eCLIP	HepG2	ENCODE	ENCFF515SVK
TRA2A	eCLIP	HepG2	ENCODE	ENCFF210QRC
TRA2A	eCLIP	HepG2	ENCODE	ENCFF955HGE
TIA1	eCLIP	HepG2	ENCODE	ENCFF358SGV
TIA1	eCLIP	HepG2	ENCODE	ENCFF055IIM
TBRG4	eCLIP	HepG2	ENCODE	ENCFF454ZHL
TBRG4	eCLIP	HepG2	ENCODE	ENCFF472CCD
TAF15	eCLIP	HepG2	ENCODE	ENCFF063BTH
TAF15	eCLIP	HepG2	ENCODE	ENCFF603JTU
SUPV3L1	eCLIP	HepG2	ENCODE	ENCFF089NRQ
SUPV3L1	eCLIP	HepG2	ENCODE	ENCFF882KLS
SUGP2	eCLIP	HepG2	ENCODE	ENCFF699DTX
SUGP2	eCLIP	HepG2	ENCODE	ENCFF187DUQ
SRSF9	eCLIP	HepG2	ENCODE	ENCFF409GPI
SRSF9	eCLIP	HepG2	ENCODE	ENCFF125UVA
SRSF7	eCLIP	HepG2	ENCODE	ENCFF774EDY
SRSF7	eCLIP	HepG2	ENCODE	ENCFF913UPA
SRSF1	eCLIP	HepG2	ENCODE	ENCFF179SCM
SRSF1	eCLIP	HepG2	ENCODE	ENCFF184TBM
SND1	eCLIP	HepG2	ENCODE	ENCFF749TYO
SND1	eCLIP	HepG2	ENCODE	ENCFF054ZXE
SMNDC1	eCLIP	HepG2	ENCODE	ENCFF240MCZ
SMNDC1	eCLIP	HepG2	ENCODE	ENCFF230AER
SLTM	eCLIP	HepG2	ENCODE	ENCFF892IWC
SLTM	eCLIP	HepG2	ENCODE	ENCFF870XZV
SF3B4	eCLIP	HepG2	ENCODE	ENCFF363PGR
SF3B4	eCLIP	HepG2	ENCODE	ENCFF581RVY
SF3A3	eCLIP	HepG2	ENCODE	ENCFF642VTG
SF3A3	eCLIP	HepG2	ENCODE	ENCFF075FPZ
RBM5	eCLIP	HepG2	ENCODE	ENCFF980CBO
RBM5	eCLIP	HepG2	ENCODE	ENCFF663GBN
RBM22	eCLIP	HepG2	ENCODE	ENCFF353XWS
RBM22	eCLIP	HepG2	ENCODE	ENCFF990UNN
RBM15	eCLIP	HepG2	ENCODE	ENCFF017HYK
RBM15	eCLIP	HepG2	ENCODE	ENCFF971BBY
QKI	eCLIP	HepG2	ENCODE	ENCFF525PZA
QKI	eCLIP	HepG2	ENCODE	ENCFF459ANM
PRPF8	eCLIP	HepG2	ENCODE	ENCFF156PFJ
PRPF8	eCLIP	HepG2	ENCODE	ENCFF646XFI
PPIG	eCLIP	HepG2	ENCODE	ENCFF597JSM
PPIG	eCLIP	HepG2	ENCODE	ENCFF603DSB
PCBP2	eCLIP	HepG2	ENCODE	ENCFF074AQN
PCBP2	eCLIP	HepG2	ENCODE	ENCFF322DXB
NOL12	eCLIP	HepG2	ENCODE	ENCFF515WRY
NOL12	eCLIP	HepG2	ENCODE	ENCFF716SCR
NCBP2	eCLIP	HepG2	ENCODE	ENCFF500HBQ
NCBP2	eCLIP	HepG2	ENCODE	ENCFF047YUZ
MATR3	eCLIP	HepG2	ENCODE	ENCFF333CUY
MATR3	eCLIP	HepG2	ENCODE	ENCFF874BAL
LSM11	eCLIP	HepG2	ENCODE	ENCFF220ECM
LSM11	eCLIP	HepG2	ENCODE	ENCFF870HZF
LIN28B	eCLIP	HepG2	ENCODE	ENCFF976KYV
LIN28B	eCLIP	HepG2	ENCODE	ENCFF381VVY
LARP7	eCLIP	HepG2	ENCODE	ENCFF440FLF
LARP7	eCLIP	HepG2	ENCODE	ENCFF699ZLU
LARP4	eCLIP	HepG2	ENCODE	ENCFF288SGB
LARP4	eCLIP	HepG2	ENCODE	ENCFF130RAQ
ILF3	eCLIP	HepG2	ENCODE	ENCFF535COB
ILF3	eCLIP	HepG2	ENCODE	ENCFF460MRE
IGF2BP3	eCLIP	HepG2	ENCODE	ENCFF175PMW
IGF2BP3	eCLIP	HepG2	ENCODE	ENCFF858ZLX
IGF2BP1	eCLIP	HepG2	ENCODE	ENCFF486BXN
IGF2BP1	eCLIP	HepG2	ENCODE	ENCFF976DBP
HNRNPUL1	eCLIP	HepG2	ENCODE	ENCFF676GXG
HNRNPUL1	eCLIP	HepG2	ENCODE	ENCFF801KHR
HNRNPU	eCLIP	HepG2	ENCODE	ENCFF587FNW
HNRNPU	eCLIP	HepG2	ENCODE	ENCFF024FCB
HNRNPL	eCLIP	HepG2	ENCODE	ENCFF581SSQ
HNRNPL	eCLIP	HepG2	ENCODE	ENCFF415HDB
HNRNPC	eCLIP	HepG2	ENCODE	ENCFF401SPQ
HNRNPC	eCLIP	HepG2	ENCODE	ENCFF738FJS
HNRNPA1	eCLIP	HepG2	ENCODE	ENCFF604WJZ
HNRNPA1	eCLIP	HepG2	ENCODE	ENCFF535MAE
GRSF1	eCLIP	HepG2	ENCODE	ENCFF451GQU
GRSF1	eCLIP	HepG2	ENCODE	ENCFF733VOV
FKBP4	eCLIP	HepG2	ENCODE	ENCFF993XGD
FKBP4	eCLIP	HepG2	ENCODE	ENCFF585PKG
FASTKD2	eCLIP	HepG2	ENCODE	ENCFF503DBN
FASTKD2	eCLIP	HepG2	ENCODE	ENCFF136QLO
FAM120A	eCLIP	HepG2	ENCODE	ENCFF511SXK
FAM120A	eCLIP	HepG2	ENCODE	ENCFF287ADK
EIF3H	eCLIP	HepG2	ENCODE	ENCFF770FPA
EIF3H	eCLIP	HepG2	ENCODE	ENCFF582LGR
EIF3D	eCLIP	HepG2	ENCODE	ENCFF650RVF
EIF3D	eCLIP	HepG2	ENCODE	ENCFF738CPK
EFTUD2	eCLIP	HepG2	ENCODE	ENCFF955RUR
EFTUD2	eCLIP	HepG2	ENCODE	ENCFF511ZTQ
DROSHA	eCLIP	HepG2	ENCODE	ENCFF548JFY
DROSHA	eCLIP	HepG2	ENCODE	ENCFF146RNO
DKC1	eCLIP	HepG2	ENCODE	ENCFF043XKO
DKC1	eCLIP	HepG2	ENCODE	ENCFF074ATJ
DHX30	eCLIP	HepG2	ENCODE	ENCFF506NPG
DHX30	eCLIP	HepG2	ENCODE	ENCFF191HRQ
DGCR8	eCLIP	HepG2	ENCODE	ENCFF382SXP
DGCR8	eCLIP	HepG2	ENCODE	ENCFF674MHQ
DDX6	eCLIP	HepG2	ENCODE	ENCFF650BQD
DDX6	eCLIP	HepG2	ENCODE	ENCFF438KSN
DDX55	eCLIP	HepG2	ENCODE	ENCFF584QHX
DDX55	eCLIP	HepG2	ENCODE	ENCFF315AVG
DDX3X	eCLIP	HepG2	ENCODE	ENCFF798XQM
DDX3X	eCLIP	HepG2	ENCODE	ENCFF799ICU
CSTF2T	eCLIP	HepG2	ENCODE	ENCFF700HIR
CSTF2T	eCLIP	HepG2	ENCODE	ENCFF786JAM
CSTF2	eCLIP	HepG2	ENCODE	ENCFF370ZBJ
CSTF2	eCLIP	HepG2	ENCODE	ENCFF892JUQ
CDC40	eCLIP	HepG2	ENCODE	ENCFF513MLD
CDC40	eCLIP	HepG2	ENCODE	ENCFF890AXT
BUD13	eCLIP	HepG2	ENCODE	ENCFF364QPG
BUD13	eCLIP	HepG2	ENCODE	ENCFF929ITC
NOLC1	eCLIP	HepG2	ENCODE	ENCFF913QWS
NOLC1	eCLIP	HepG2	ENCODE	ENCFF633BUL
BCCIP	eCLIP	HepG2	ENCODE	ENCFF627YDB
BCCIP	eCLIP	HepG2	ENCODE	ENCFF698TRT
UPF1	eCLIP	HepG2	ENCODE	ENCFF848JHB
UPF1	eCLIP	HepG2	ENCODE	ENCFF483STL
FTO	eCLIP	HepG2	ENCODE	ENCFF655JNU
FTO	eCLIP	HepG2	ENCODE	ENCFF925SGC
FUS	eCLIP	HepG2	ENCODE	ENCFF163PLH
FUS	eCLIP	HepG2	ENCODE	ENCFF106CGP
FUS	eCLIP	K562	ENCODE	ENCFF446LST
FUS	eCLIP	K562	ENCODE	ENCFF764SZR
ZC3H8	eCLIP	K562	ENCODE	ENCFF990BSZ
ZC3H8	eCLIP	K562	ENCODE	ENCFF515ATI
PHF6	eCLIP	K562	ENCODE	ENCFF016IHL
PHF6	eCLIP	K562	ENCODE	ENCFF967JAT
GRWD1	eCLIP	K562	ENCODE	ENCFF757KMM
GRWD1	eCLIP	K562	ENCODE	ENCFF607PIM
BCLAF1	eCLIP	HepG2	ENCODE	ENCFF858HBB
BCLAF1	eCLIP	HepG2	ENCODE	ENCFF691JPV
NIPBL	eCLIP	K562	ENCODE	ENCFF484RAM
NIPBL	eCLIP	K562	ENCODE	ENCFF525NXB
WRN	eCLIP	K562	ENCODE	ENCFF138IUK
WRN	eCLIP	K562	ENCODE	ENCFF109LYL
UPF1	eCLIP	K562	ENCODE	ENCFF792HYY
UPF1	eCLIP	K562	ENCODE	ENCFF873FZT
FTO	eCLIP	K562	ENCODE	ENCFF465VTS
FTO	eCLIP	K562	ENCODE	ENCFF485IYX
XRN2	eCLIP	K562	ENCODE	ENCFF441GJR
XRN2	eCLIP	K562	ENCODE	ENCFF167DBG
XRCC6	eCLIP	K562	ENCODE	ENCFF564IUM
XRCC6	eCLIP	K562	ENCODE	ENCFF007DHU
RPS3	eCLIP	K562	ENCODE	ENCFF323ZDL
RPS3	eCLIP	K562	ENCODE	ENCFF922WMS
RBFOX2	eCLIP	K562	ENCODE	ENCFF076RDA
RBFOX2	eCLIP	K562	ENCODE	ENCFF994PFX
NPM1	eCLIP	K562	ENCODE	ENCFF392QAQ
NPM1	eCLIP	K562	ENCODE	ENCFF743GIA
MTPAP	eCLIP	K562	ENCODE	ENCFF984DXU
MTPAP	eCLIP	K562	ENCODE	ENCFF448TUI
HNRNPK	eCLIP	K562	ENCODE	ENCFF769QNG
HNRNPK	eCLIP	K562	ENCODE	ENCFF079MYZ
GTF2F1	eCLIP	K562	ENCODE	ENCFF968DUU
GTF2F1	eCLIP	K562	ENCODE	ENCFF739CHZ
AKAP8L	eCLIP	K562	ENCODE	ENCFF189LGT
AKAP8L	eCLIP	K562	ENCODE	ENCFF781FPH
AGGF1	eCLIP	K562	ENCODE	ENCFF683KLO
AGGF1	eCLIP	K562	ENCODE	ENCFF450VBG
AARS	eCLIP	K562	ENCODE	ENCFF374VRV
AARS	eCLIP	K562	ENCODE	ENCFF400HPZ
XRN2	eCLIP	HepG2	ENCODE	ENCFF944KMN
XRN2	eCLIP	HepG2	ENCODE	ENCFF845EBP
XRCC6	eCLIP	HepG2	ENCODE	ENCFF381LFD
XRCC6	eCLIP	HepG2	ENCODE	ENCFF225IXQ
SUB1	eCLIP	HepG2	ENCODE	ENCFF033IXH
SUB1	eCLIP	HepG2	ENCODE	ENCFF978MMK
SFPQ	eCLIP	HepG2	ENCODE	ENCFF221WOF
SFPQ	eCLIP	HepG2	ENCODE	ENCFF919FIY
RPS3	eCLIP	HepG2	ENCODE	ENCFF843WBE
RPS3	eCLIP	HepG2	ENCODE	ENCFF163XOB
RBFOX2	eCLIP	HepG2	ENCODE	ENCFF664WCU
RBFOX2	eCLIP	HepG2	ENCODE	ENCFF639MYI
POLR2G	eCLIP	HepG2	ENCODE	ENCFF749CYD
POLR2G	eCLIP	HepG2	ENCODE	ENCFF635IBM
NKRF	eCLIP	HepG2	ENCODE	ENCFF233SNH
NKRF	eCLIP	HepG2	ENCODE	ENCFF864UGQ
HNRNPK	eCLIP	HepG2	ENCODE	ENCFF877KBJ
HNRNPK	eCLIP	HepG2	ENCODE	ENCFF556EBT
GTF2F1	eCLIP	HepG2	ENCODE	ENCFF092IJR
GTF2F1	eCLIP	HepG2	ENCODE	ENCFF240QYG
GRWD1	eCLIP	HepG2	ENCODE	ENCFF735YNV
GRWD1	eCLIP	HepG2	ENCODE	ENCFF689GDA
FUBP3	eCLIP	HepG2	ENCODE	ENCFF410ITK
FUBP3	eCLIP	HepG2	ENCODE	ENCFF714TFP
DDX59	eCLIP	HepG2	ENCODE	ENCFF485MSN
DDX59	eCLIP	HepG2	ENCODE	ENCFF441KPC
AGGF1	eCLIP	HepG2	ENCODE	ENCFF388PDG
AGGF1	eCLIP	HepG2	ENCODE	ENCFF283MCJ
SDAD1	eCLIP	HepG2	ENCODE	ENCFF325VKM
SDAD1	eCLIP	HepG2	ENCODE	ENCFF943KDD
SDAD1	eCLIP	K562	ENCODE	ENCFF475FOJ
SDAD1	eCLIP	K562	ENCODE	ENCFF642DGM
ZNF800	eCLIP	HepG2	ENCODE	ENCFF660MWG
ZNF800	eCLIP	HepG2	ENCODE	ENCFF038BAZ
ZNF800	eCLIP	K562	ENCODE	ENCFF787LVR
ZNF800	eCLIP	K562	ENCODE	ENCFF806GQI
FUBP1	iCLIP	K562	ENCODE	ENCFF158LEP
FUBP1	eCLIP	K562	ENCODE	ENCFF412VCE
EIF4G1	iCLIP	K562	ENCODE	ENCFF529RAC
EIF4G1	eCLIP	K562	ENCODE	ENCFF554VBU
IGF2BP3	iCLIP	K562	ENCODE	ENCFF689QEB
IGF2BP3	eCLIP	K562	ENCODE	ENCFF333LZB
TARDBP	eCLIP	K562	ENCODE	ENCFF265XPM
TARDBP	eCLIP	K562	ENCODE	ENCFF381KTD
EIF4E	eCLIP	K562	ENCODE	ENCFF412VGD
EIF4E	eCLIP	K562	ENCODE	ENCFF332VUJ
GARS	eCLIP	K562	ENCODE	ENCFF223VLH
GARS	eCLIP	K562	ENCODE	ENCFF371VBO
ELAVL1	eCLIP	K562	ENCODE	ENCFF856NLY
ELAVL1	eCLIP	K562	ENCODE	ENCFF742QQK
MBNL1	eCLIP	K562	ENCODE	ENCFF099ZBH
MBNL1	eCLIP	K562	ENCODE	ENCFF486BAF
DDX47	eCLIP	K562	ENCODE	ENCFF228BKM
DDX47	eCLIP	K562	ENCODE	ENCFF766SEA
FXR1	eCLIP	K562	ENCODE	ENCFF032HMG
FXR1	eCLIP	K562	ENCODE	ENCFF587FOC
FMR1	eCLIP	K562	ENCODE	ENCFF066LUR
FMR1	eCLIP	K562	ENCODE	ENCFF033DLE
RPS10	eCLIP	K562	ENCODE	ENCFF338MGY
RPS10	eCLIP	K562	ENCODE	ENCFF586MZN
FXR2	eCLIP	K562	ENCODE	ENCFF051IAD
FXR2	eCLIP	K562	ENCODE	ENCFF210KBV
SRSF9	eCLIP	K562	ENCODE	ENCFF860QZG
SRSF9	eCLIP	K562	ENCODE	ENCFF613UUR
RPS6	eCLIP	K562	ENCODE	ENCFF338ZYM
RPS6	eCLIP	K562	ENCODE	ENCFF015KGC
HNRNPK	eCLIP	K562	ENCODE	ENCFF679HYT
HNRNPK	eCLIP	K562	ENCODE	ENCFF969JDI
ELAVL1	eCLIP	THP-1	GEO	GSE161943
KHSRP	eCLIP	THP-1	GEO	GSE161943
NUDT21	eCLIP	THP-1	GEO	GSE161943
PTBP3	eCLIP	THP-1	GEO	GSE161943
QKI	eCLIP	THP-1	GEO	GSE161943
SETD1A	eCLIP	THP-1	GEO	GSE161943
QKI	eCLIP	mammary epithelial cells	GEO	GSE98209
RBFOX1	eCLIP	mammary epithelial cells	GEO	GSE98209
AARS	eCLIP	HepG2	GEO	GSE107768
AARS	eCLIP	HepG2	GEO	GSE107768
AATF	eCLIP	HepG2	GEO	GSE107768
AATF	eCLIP	HepG2	GEO	GSE107768
ADAR	eCLIP	K562	GEO	GSE107768
ADAR	eCLIP	K562	GEO	GSE107768
ADAR	eCLIP	HepG2	GEO	GSE107768
ADAR	eCLIP	HepG2	GEO	GSE107768
AKAP8	eCLIP	K562	GEO	GSE107768
AKAP8	eCLIP	K562	GEO	GSE107768
ASCC1	eCLIP	HepG2	GEO	GSE107768
ASCC1	eCLIP	HepG2	GEO	GSE107768
ASCC1	eCLIP	K562	GEO	GSE107768
ASCC1	eCLIP	K562	GEO	GSE107768
ATXN1	eCLIP	K562	GEO	GSE107768
ATXN1	eCLIP	K562	GEO	GSE107768
AUH	eCLIP	HepG2	GEO	GSE107768
AUH	eCLIP	HepG2	GEO	GSE107768
AUH	eCLIP	K562	GEO	GSE107768
AUH	eCLIP	K562	GEO	GSE107768
BCCIP	eCLIP	K562	GEO	GSE107768
BCCIP	eCLIP	K562	GEO	GSE107768
CALR	eCLIP	HepG2	GEO	GSE107768
CALR	eCLIP	HepG2	GEO	GSE107768
CASC3	eCLIP	HepG2	GEO	GSE107768
CASC3	eCLIP	HepG2	GEO	GSE107768
CCDC86	eCLIP	K562	GEO	GSE107768
CCDC86	eCLIP	K562	GEO	GSE107768
CCDC86	eCLIP	HepG2	GEO	GSE107768
CCDC86	eCLIP	HepG2	GEO	GSE107768
CENPI	eCLIP	K562	GEO	GSE107768
CENPI	eCLIP	K562	GEO	GSE107768
CKAP4	eCLIP	K562	GEO	GSE107768
CKAP4	eCLIP	K562	GEO	GSE107768
CNOT7	eCLIP	HepG2	GEO	GSE107768
CNOT7	eCLIP	HepG2	GEO	GSE107768
CPSF6	eCLIP	HepG2	GEO	GSE107768
CPSF6	eCLIP	HepG2	GEO	GSE107768
DAZAP1	eCLIP	HepG2	GEO	GSE107768
DAZAP1	eCLIP	HepG2	GEO	GSE107768
DAZAP1	eCLIP	K562	GEO	GSE107768
DAZAP1	eCLIP	K562	GEO	GSE107768
DDX19B	eCLIP	K562	GEO	GSE107768
DDX19B	eCLIP	K562	GEO	GSE107768
DDX19B	eCLIP	HepG2	GEO	GSE107768
DDX19B	eCLIP	HepG2	GEO	GSE107768
DDX20	eCLIP	K562	GEO	GSE107768
DDX20	eCLIP	K562	GEO	GSE107768
DEAF1	eCLIP	K562	GEO	GSE107768
DEAF1	eCLIP	K562	GEO	GSE107768
DNAJC21	eCLIP	K562	GEO	GSE107768
DNAJC21	eCLIP	K562	GEO	GSE107768
DNAJC2	eCLIP	K562	GEO	GSE107768
DNAJC2	eCLIP	K562	GEO	GSE107768
DNAJC2	eCLIP	HepG2	GEO	GSE107768
DNAJC2	eCLIP	HepG2	GEO	GSE107768
EEF2	eCLIP	K562	GEO	GSE107768
EEF2	eCLIP	K562	GEO	GSE107768
EEF2	eCLIP	HepG2	GEO	GSE107768
EEF2	eCLIP	HepG2	GEO	GSE107768
EIF2S2	eCLIP	K562	GEO	GSE107768
EIF2S2	eCLIP	K562	GEO	GSE107768
EIF2S1	eCLIP	K562	GEO	GSE107768
EIF2S1	eCLIP	K562	GEO	GSE107768
EIF2S2	eCLIP	HepG2	GEO	GSE107768
EIF2S2	eCLIP	HepG2	GEO	GSE107768
EIF3G	eCLIP	HepG2	GEO	GSE107768
EIF3G	eCLIP	HepG2	GEO	GSE107768
EIF3H	eCLIP	K562	GEO	GSE107768
EIF3H	eCLIP	K562	GEO	GSE107768
EIF4A3	eCLIP	HepG2	GEO	GSE107768
EIF4A3	eCLIP	HepG2	GEO	GSE107768
EIF4A3	eCLIP	K562	GEO	GSE107768
EIF4A3	eCLIP	K562	GEO	GSE107768
EIF4B	eCLIP	HepG2	GEO	GSE107768
EIF4B	eCLIP	HepG2	GEO	GSE107768
EIF4B	eCLIP	K562	GEO	GSE107768
EIF4B	eCLIP	K562	GEO	GSE107768
ETF1	eCLIP	K562	GEO	GSE107768
ETF1	eCLIP	K562	GEO	GSE107768
ETF1	eCLIP	HepG2	GEO	GSE107768
ETF1	eCLIP	HepG2	GEO	GSE107768
EXOSC9	eCLIP	K562	GEO	GSE107768
EXOSC9	eCLIP	K562	GEO	GSE107768
FIP1L1	eCLIP	HepG2	GEO	GSE107768
FIP1L1	eCLIP	HepG2	GEO	GSE107768
FKBP4	eCLIP	K562	GEO	GSE107768
FKBP4	eCLIP	K562	GEO	GSE107768
FUBP3	eCLIP	K562	GEO	GSE107768
FUBP3	eCLIP	K562	GEO	GSE107768
FXR1	eCLIP	HepG2	GEO	GSE107768
FXR1	eCLIP	HepG2	GEO	GSE107768
GNB2L1	eCLIP	HepG2	GEO	GSE107768
GNB2L1	eCLIP	HepG2	GEO	GSE107768
HNRNPA0	eCLIP	HepG2	GEO	GSE107768
HNRNPA0	eCLIP	HepG2	GEO	GSE107768
HNRNPA0	eCLIP	K562	GEO	GSE107768
HNRNPA0	eCLIP	K562	GEO	GSE107768
HNRNPR	eCLIP	HepG2	GEO	GSE107768
HNRNPR	eCLIP	HepG2	GEO	GSE107768
HNRNPR	eCLIP	K562	GEO	GSE107768
HNRNPR	eCLIP	K562	GEO	GSE107768
HSPD1	eCLIP	HepG2	GEO	GSE107768
HSPD1	eCLIP	HepG2	GEO	GSE107768
IGF2BP2	eCLIP	HepG2	GEO	GSE107768
IGF2BP2	eCLIP	HepG2	GEO	GSE107768
IGF2BP3	eCLIP	K562	GEO	GSE107768
IGF2BP3	eCLIP	K562	GEO	GSE107768
ILF2	eCLIP	K562	GEO	GSE107768
ILF2	eCLIP	K562	GEO	GSE107768
ILF2	eCLIP	HepG2	GEO	GSE107768
ILF2	eCLIP	HepG2	GEO	GSE107768
KHDRBS1	eCLIP	HepG2	GEO	GSE107768
KHDRBS1	eCLIP	HepG2	GEO	GSE107768
KIAA0020	eCLIP	HepG2	GEO	GSE107768
KIAA0020	eCLIP	HepG2	GEO	GSE107768
KRR1	eCLIP	K562	GEO	GSE107768
KRR1	eCLIP	K562	GEO	GSE107768
NAA15	eCLIP	K562	GEO	GSE107768
NAA15	eCLIP	K562	GEO	GSE107768
NCBP1	eCLIP	HepG2	GEO	GSE107768
NCBP1	eCLIP	HepG2	GEO	GSE107768
NFX1	eCLIP	K562	GEO	GSE107768
NFX1	eCLIP	K562	GEO	GSE107768
NONO	eCLIP	HepG2	GEO	GSE107768
NONO	eCLIP	HepG2	GEO	GSE107768
NUFIP2	eCLIP	HepG2	GEO	GSE107768
NUFIP2	eCLIP	HepG2	GEO	GSE107768
NUFIP2	eCLIP	K562	GEO	GSE107768
NUFIP2	eCLIP	K562	GEO	GSE107768
NUSAP1	eCLIP	K562	GEO	GSE107768
NUSAP1	eCLIP	K562	GEO	GSE107768
PA2G4	eCLIP	HepG2	GEO	GSE107768
PA2G4	eCLIP	HepG2	GEO	GSE107768
PA2G4	eCLIP	K562	GEO	GSE107768
PA2G4	eCLIP	K562	GEO	GSE107768
PCBP3	eCLIP	HepG2	GEO	GSE107768
PCBP3	eCLIP	HepG2	GEO	GSE107768
PHF6	eCLIP	HepG2	GEO	GSE107768
PHF6	eCLIP	HepG2	GEO	GSE107768
PKM	eCLIP	HepG2	GEO	GSE107768
PKM	eCLIP	HepG2	GEO	GSE107768
PKM	eCLIP	K562	GEO	GSE107768
PKM	eCLIP	K562	GEO	GSE107768
POLK	eCLIP	K562	GEO	GSE107768
POLK	eCLIP	K562	GEO	GSE107768
POLR2G	eCLIP	K562	GEO	GSE107768
POLR2G	eCLIP	K562	GEO	GSE107768
PRPF6	eCLIP	K562	GEO	GSE107768
PRPF6	eCLIP	K562	GEO	GSE107768
PRPF6	eCLIP	HepG2	GEO	GSE107768
PRPF6	eCLIP	HepG2	GEO	GSE107768
PSIP1	eCLIP	K562	GEO	GSE107768
PSIP1	eCLIP	K562	GEO	GSE107768
PSIP1	eCLIP	HepG2	GEO	GSE107768
PSIP1	eCLIP	HepG2	GEO	GSE107768
PTBP1	eCLIP	HepG2	GEO	GSE107768
PTBP1	eCLIP	HepG2	GEO	GSE107768
RAVER1	eCLIP	K562	GEO	GSE107768
RAVER1	eCLIP	K562	GEO	GSE107768
RAVER1	eCLIP	HepG2	GEO	GSE107768
RAVER1	eCLIP	HepG2	GEO	GSE107768
RBM17	eCLIP	HepG2	GEO	GSE107768
RBM17	eCLIP	HepG2	GEO	GSE107768
RBM27	eCLIP	K562	GEO	GSE107768
RBM27	eCLIP	K562	GEO	GSE107768
RBM34	eCLIP	K562	GEO	GSE107768
RBM34	eCLIP	K562	GEO	GSE107768
RCC2	eCLIP	K562	GEO	GSE107768
RCC2	eCLIP	K562	GEO	GSE107768
RCC2	eCLIP	HepG2	GEO	GSE107768
RCC2	eCLIP	HepG2	GEO	GSE107768
NELFE	eCLIP	HepG2	GEO	GSE107768
NELFE	eCLIP	HepG2	GEO	GSE107768
NELFE	eCLIP	K562	GEO	GSE107768
NELFE	eCLIP	K562	GEO	GSE107768
RPL23A	eCLIP	K562	GEO	GSE107768
RPL23A	eCLIP	K562	GEO	GSE107768
RPL23A	eCLIP	HepG2	GEO	GSE107768
RPL23A	eCLIP	HepG2	GEO	GSE107768
RPLP0	eCLIP	HepG2	GEO	GSE107768
RPLP0	eCLIP	HepG2	GEO	GSE107768
RPLP0	eCLIP	K562	GEO	GSE107768
RPLP0	eCLIP	K562	GEO	GSE107768
RPS24	eCLIP	K562	GEO	GSE107768
RPS24	eCLIP	K562	GEO	GSE107768
RPS2	eCLIP	K562	GEO	GSE107768
RPS2	eCLIP	K562	GEO	GSE107768
RPS2	eCLIP	HepG2	GEO	GSE107768
RPS2	eCLIP	HepG2	GEO	GSE107768
RPS5	eCLIP	K562	GEO	GSE107768
RPS5	eCLIP	K562	GEO	GSE107768
RPS5	eCLIP	HepG2	GEO	GSE107768
RPS5	eCLIP	HepG2	GEO	GSE107768
RRP9	eCLIP	K562	GEO	GSE107768
RRP9	eCLIP	K562	GEO	GSE107768
RRP9	eCLIP	HepG2	GEO	GSE107768
RRP9	eCLIP	HepG2	GEO	GSE107768
RTF1	eCLIP	K562	GEO	GSE107768
RTF1	eCLIP	K562	GEO	GSE107768
SAFB2	eCLIP	HepG2	GEO	GSE107768
SAFB2	eCLIP	HepG2	GEO	GSE107768
SF3A3	eCLIP	K562	GEO	GSE107768
SF3A3	eCLIP	K562	GEO	GSE107768
SMN1	eCLIP	HepG2	GEO	GSE107768
SMN1	eCLIP	HepG2	GEO	GSE107768
SNRNP200	eCLIP	HepG2	GEO	GSE107768
SNRNP200	eCLIP	HepG2	GEO	GSE107768
SRFBP1	eCLIP	HepG2	GEO	GSE107768
SRFBP1	eCLIP	HepG2	GEO	GSE107768
SRFBP1	eCLIP	K562	GEO	GSE107768
SRFBP1	eCLIP	K562	GEO	GSE107768
SRP68	eCLIP	HepG2	GEO	GSE107768
SRP68	eCLIP	HepG2	GEO	GSE107768
SRP68	eCLIP	K562	GEO	GSE107768
SRP68	eCLIP	K562	GEO	GSE107768
SRSF4	eCLIP	HepG2	GEO	GSE107768
SRSF4	eCLIP	HepG2	GEO	GSE107768
SSRP1	eCLIP	K562	GEO	GSE107768
SSRP1	eCLIP	K562	GEO	GSE107768
SUB1	eCLIP	K562	GEO	GSE107768
SUB1	eCLIP	K562	GEO	GSE107768
SUCLG1	eCLIP	K562	GEO	GSE107768
SUCLG1	eCLIP	K562	GEO	GSE107768
SUCLG1	eCLIP	HepG2	GEO	GSE107768
SUCLG1	eCLIP	HepG2	GEO	GSE107768
SUPT6H	eCLIP	K562	GEO	GSE107768
SUPT6H	eCLIP	K562	GEO	GSE107768
SUPT6H	eCLIP	HepG2	GEO	GSE107768
SUPT6H	eCLIP	HepG2	GEO	GSE107768
TNRC6A	eCLIP	HepG2	GEO	GSE107768
TNRC6A	eCLIP	HepG2	GEO	GSE107768
TRIP6	eCLIP	K562	GEO	GSE107768
TRIP6	eCLIP	K562	GEO	GSE107768
TRNAU1AP	eCLIP	K562	GEO	GSE107768
TRNAU1AP	eCLIP	K562	GEO	GSE107768
TRNAU1AP	eCLIP	HepG2	GEO	GSE107768
TRNAU1AP	eCLIP	HepG2	GEO	GSE107768
TNRC6A	eCLIP	K562	GEO	GSE107768
TNRC6A	eCLIP	K562	GEO	GSE107768
UTP3	eCLIP	HepG2	GEO	GSE107768
UTP3	eCLIP	HepG2	GEO	GSE107768
XRCC5	eCLIP	K562	GEO	GSE107768
XRCC5	eCLIP	K562	GEO	GSE107768
ZFC3H1	eCLIP	K562	GEO	GSE107768
ZFC3H1	eCLIP	K562	GEO	GSE107768
ZNF804A	eCLIP	K562	GEO	GSE107768
ZNF804A	eCLIP	K562	GEO	GSE107768
