# Supplementary material for: C2CDB: an advanced platform integrating comprehensive information and analysis tools of cancer-related circRNAs
Source: Bioinform Adv. 2024 Aug 16;4(1):vbae112. doi: 10.1093/bioadv/vbae112 (PMC11379471; doi:10.1093/bioadv/vbae112)
Supplement: vbae112_Supplementary_Data [file vbae112_supplementary_data.zip › Supplementary Table S6.xlsx]

## Sheet: Sheet1
BioProject	GEO accession	SRA	SRR	Accession	Sample	Sequencing platform	Sequencing type
PRJNA129385	GSE21992	SRP002605	SRR057511	GSM546920	HeLa	Illumina Genome Analyzer II	Ribosome-seq
PRJNA129385	GSE21992	SRP002605	SRR057512	GSM546920	HeLa	Illumina Genome Analyzer II	Ribosome-seq
PRJNA129385	GSE21992	SRP002605	SRR057516	GSM546922	HeLa	Illumina Genome Analyzer II	Ribosome-seq
PRJNA129385	GSE21992	SRP002605	SRR057517	GSM546922	HeLa	Illumina Genome Analyzer II	Ribosome-seq
PRJNA129385	GSE21992	SRP002605	SRR057521	GSM546924	HeLa	Illumina Genome Analyzer II	Ribosome-seq
PRJNA129385	GSE21992	SRP002605	SRR057522	GSM546924	HeLa	Illumina Genome Analyzer II	Ribosome-seq
PRJNA129385	GSE21992	SRP002605	SRR057526	GSM546926	HeLa	Illumina Genome Analyzer II	Ribosome-seq
PRJNA129385	GSE21992	SRP002605	SRR057529	GSM546928	HeLa	Illumina Genome Analyzer II	Ribosome-seq
PRJNA129385	GSE21992	SRP002605	SRR057532	GSM546930	HeLa	Illumina Genome Analyzer II	Ribosome-seq
PRJNA152347	GSE35469	SRP010679	SRR403885	GSM869039	PC3	Illumina Genome Analyzer II	Ribosome-seq
PRJNA152347	GSE35469	SRP010679	SRR403886	GSM869040	PC3	Illumina Genome Analyzer II	Ribosome-seq
PRJNA152347	GSE35469	SRP010679	SRR403887	GSM869041	PC3	Illumina Genome Analyzer II	Ribosome-seq
PRJNA152347	GSE35469	SRP010679	SRR403888	GSM869042	PC3	Illumina Genome Analyzer II	Ribosome-seq
PRJNA152347	GSE35469	SRP010679	SRR403889	GSM869043	PC3	Illumina Genome Analyzer II	Ribosome-seq
PRJNA152347	GSE35469	SRP010679	SRR403890	GSM869044	PC3	Illumina Genome Analyzer II	Ribosome-seq
PRJNA152347	GSE35469	SRP010679	SRR403891	GSM869045	PC3	Illumina Genome Analyzer II	Ribosome-seq
PRJNA152347	GSE35469	SRP010679	SRR403892	GSM869046	PC3	Illumina Genome Analyzer II	Ribosome-seq
PRJNA152347	GSE35469	SRP010679	SRR403893	GSM869047	PC3	Illumina Genome Analyzer II	Ribosome-seq
PRJNA152347	GSE35469	SRP010679	SRR403883	GSM869037	PC3	Illumina Genome Analyzer II	Ribosome-seq
PRJNA163111	GSE37744	SRP012648	SRR493747	GSM926674	HEK293	Illumina HiSeq 2000	Ribosome-seq
PRJNA163111	GSE37744	SRP012648	SRR493748	GSM926675	HEK293	Illumina HiSeq 2000	Ribosome-seq
PRJNA163111	GSE37744	SRP012648	SRR493749	GSM926676	HEK293	Illumina HiSeq 2000	Ribosome-seq
PRJNA171135	GSE39561	SRP014542	SRR525273	GSM971688	THP-1	Illumina Genome Analyzer II	Ribosome-seq
PRJNA171135	GSE39561	SRP014542	SRR525274	GSM971689	THP-1	Illumina Genome Analyzer II	Ribosome-seq
PRJNA171135	GSE39561	SRP014542	SRR525275	GSM971690	THP-1	Illumina Genome Analyzer II	Ribosome-seq
PRJNA171135	GSE39561	SRP014542	SRR525278	GSM971693	THP-1	Illumina Genome Analyzer II	Ribosome-seq
PRJNA171135	GSE39561	SRP014542	SRR525276	GSM971691	THP-1	Illumina Genome Analyzer II	Ribosome-seq
PRJNA171135	GSE39561	SRP014542	SRR525277	GSM971692	THP-1	Illumina Genome Analyzer II	Ribosome-seq
PRJNA177721	GSE41605	SRP016143	SRR609197	GSM1020234	HCMV-infected human foreskin fibroblasts	Illumina Genome Analyzer II	Ribosome-seq
PRJNA177721	GSE41605	SRP016143	SRR592954	GSM1020235	HCMV-infected human foreskin fibroblasts	Illumina Genome Analyzer II	Ribosome-seq
PRJNA177721	GSE41605	SRP016143	SRR592955	GSM1020236	HCMV-infected human foreskin fibroblasts	Illumina Genome Analyzer II	Ribosome-seq
PRJNA177721	GSE41605	SRP016143	SRR592956	GSM1020237	HCMV-infected human foreskin fibroblasts	Illumina HiSeq 2000	Ribosome-seq
PRJNA177721	GSE41605	SRP016143	SRR592957	GSM1020238	HCMV-infected human foreskin fibroblasts	Illumina Genome Analyzer II	Ribosome-seq
PRJNA177721	GSE41605	SRP016143	SRR592958	GSM1020239	HCMV-infected human foreskin fibroblasts	Illumina Genome Analyzer II	Ribosome-seq
PRJNA177721	GSE41605	SRP016143	SRR592959	GSM1020240	HCMV-infected human foreskin fibroblasts	Illumina HiSeq 2000	Ribosome-seq
PRJNA177721	GSE41605	SRP016143	SRR592960	GSM1020241	HCMV-infected human foreskin fibroblasts	Illumina HiSeq 2000	Ribosome-seq
PRJNA177721	GSE41605	SRP016143	SRR592961	GSM1020242	HCMV-infected human foreskin fibroblasts	Illumina Genome Analyzer II	Ribosome-seq
PRJNA177721	GSE41605	SRP016143	SRR592962	GSM1020243	HCMV-infected human foreskin fibroblasts	Illumina Genome Analyzer II	Ribosome-seq
PRJNA182756	GSE42509	SRP017378	SRR627620	GSM1047584	BJ cells	Illumina HiSeq 2000	Ribosome-seq
PRJNA182756	GSE42509	SRP017378	SRR627621	GSM1047585	BJ cells	Illumina HiSeq 2000	Ribosome-seq
PRJNA182756	GSE42509	SRP017378	SRR627622	GSM1047586	BJ cells	Illumina HiSeq 2000	Ribosome-seq
PRJNA182756	GSE42509	SRP017378	SRR627623	GSM1047587	BJ cells	Illumina HiSeq 2000	Ribosome-seq
PRJNA182756	GSE42509	SRP017378	SRR627624	GSM1047588	BJ cells	Illumina HiSeq 2000	Ribosome-seq
PRJNA182756	GSE42509	SRP017378	SRR627625	GSM1047589	BJ cells	Illumina HiSeq 2000	Ribosome-seq
PRJNA182756	GSE42509	SRP017378	SRR627626	GSM1047590	BJ cells	Illumina HiSeq 2000	Ribosome-seq
PRJNA182756	GSE42509	SRP017378	SRR627627	GSM1047591	BJ cells	Illumina HiSeq 2000	Ribosome-seq
PRJNA196335	GSE45785	SRP020544	SRR810100	GSM1115204	BJ cells	Illumina HiSeq 2000	Ribosome-seq
PRJNA196335	GSE45785	SRP020544	SRR810101	GSM1115207	BJ cells	Illumina HiSeq 2000	Ribosome-seq
PRJNA196335	GSE45785	SRP020544	SRR810102	GSM1115210	BJ cells	Illumina HiSeq 2000	Ribosome-seq
PRJNA196335	GSE45785	SRP020544	SRR810103	GSM1115213	BJ cells	Illumina HiSeq 2000	Ribosome-seq
PRJNA196335	GSE45785	SRP020544	SRR810104	GSM1115216	BJ cells	Illumina HiSeq 2000	Ribosome-seq
PRJNA211752	GSE48785	SRP027015	SRR931815	GSM1184592	MM1.S myeloma cell line	Illumina HiSeq 2000	Ribosome-seq
PRJNA211752	GSE48785	SRP027015	SRR931817	GSM1184594	MM1.S myeloma cell line	Illumina HiSeq 2000	Ribosome-seq
PRJNA211752	GSE48785	SRP027015	SRR931819	GSM1184596	MM1.S myeloma cell line	Illumina HiSeq 2000	Ribosome-seq
PRJNA211752	GSE48785	SRP027015	SRR931821	GSM1184598	MM1.S myeloma cell line	Illumina HiSeq 2000	Ribosome-seq
PRJNA211752	GSE48785	SRP027015	SRR931823	GSM1184600	MM1.S myeloma cell line	Illumina HiSeq 2000	Ribosome-seq
PRJNA211752	GSE48785	SRP027015	SRR931825	GSM1184602	MM1.S myeloma cell line	Illumina HiSeq 2000	Ribosome-seq
PRJNA212323	GSE48933	SRP027514	SRR935448	GSM1187134	Foreskin fibroblast	Illumina HiSeq 2000	Ribosome-seq
PRJNA212323	GSE48933	SRP027514	SRR935449	GSM1187135	Foreskin fibroblast	Illumina HiSeq 2000	Ribosome-seq
PRJNA212323	GSE48933	SRP027514	SRR935452	GSM1187138	Osteosarcoma	Illumina HiSeq 2000	Ribosome-seq
PRJNA212323	GSE48933	SRP027514	SRR935453	GSM1187139	Osteosarcoma	Illumina MiSeq	Ribosome-seq
PRJNA213675	GSE49339	SRP028325	SRR944653	GSM1197612	HeLa	Illumina HiSeq 2000	Ribosome-seq
PRJNA213675	GSE49339	SRP028325	SRR944654	GSM1197613	HeLa	Illumina HiSeq 2000	Ribosome-seq
PRJNA213675	GSE49339	SRP028325	SRR944655	GSM1197614	HeLa	Illumina HiSeq 2000	Ribosome-seq
PRJNA213675	GSE49339	SRP028325	SRR944656	GSM1197615	HeLa	Illumina HiSeq 2000	Ribosome-seq
PRJNA213675	GSE49339	SRP028325	SRR944657	GSM1197616	HeLa	Illumina HiSeq 2000	Ribosome-seq
PRJNA213675	GSE49339	SRP028325	SRR944658	GSM1197617	HeLa	Illumina HiSeq 2000	Ribosome-seq
PRJNA213675	GSE49339	SRP028325	SRR944659	GSM1197618	HeLa	Illumina HiSeq 2000	Ribosome-seq
PRJNA213675	GSE49339	SRP028325	SRR944660	GSM1197619	HeLa	Illumina HiSeq 2000	Ribosome-seq
PRJNA213675	GSE49339	SRP028325	SRR944661	GSM1197620	HeLa	Illumina HiSeq 2000	Ribosome-seq
PRJNA213675	GSE49339	SRP028325	SRR944662	GSM1197621	HeLa	Illumina HiSeq 2000	Ribosome-seq
PRJNA223060	GSE51424	SRP031501	SRR1562539	GSM1495244	normal brain	Illumina HiSeq 2000	Ribosome-seq
PRJNA223060	GSE51424	SRP031501	SRR1562540	GSM1495245	normal brain	Illumina HiSeq 2000	Ribosome-seq
PRJNA223060	GSE51424	SRP031501	SRR1562541	GSM1495246	normal brain	Illumina HiSeq 2000	Ribosome-seq
PRJNA223060	GSE51424	SRP031501	SRR1562543	GSM1495248	Tumor resection	Illumina HiSeq 2000	Ribosome-seq
PRJNA223060	GSE51424	SRP031501	SRR1562542	GSM1495247	Tumor resection	Illumina HiSeq 2000	Ribosome-seq
PRJNA223608	GSE51584	SRP031849	SRR1598975	GSM1248729	U2OS cells	Illumina HiSeq 2000	Ribosome-seq
PRJNA223608	GSE51584	SRP031849	SRR1598981	GSM1248732	U2OS cells	Illumina Genome Analyzer II	Ribosome-seq
PRJNA223608	GSE51584	SRP031849	SRR1598971	GSM1248735	U2OS cells	Illumina Genome Analyzer II	Ribosome-seq
PRJNA230610	GSE52976	SRP033503	SRR1042901	GSM1279708	HeLa	Illumina Genome Analyzer II	Ribosome-seq
PRJNA230610	GSE52976	SRP033503	SRR1042900	GSM1279707	HeLa	Illumina Genome Analyzer II	Ribosome-seq
PRJNA230610	GSE52976	SRP033503	SRR1042902	GSM1279709	HeLa	Illumina Genome Analyzer II	Ribosome-seq
PRJNA238879	GSE55195	SRP038695	SRR1173905	GSM1331342	Hek293T	Illumina MiSeq	Ribosome-seq
PRJNA238879	GSE55195	SRP038695	SRR1173907	GSM1331344	Hek293T	Illumina MiSeq	Ribosome-seq
PRJNA238879	GSE55195	SRP038695	SRR1173909	GSM1331346	Hek293T	Illumina HiSeq 2000	Ribosome-seq
PRJNA238879	GSE55195	SRP038695	SRR1173910	GSM1331346	Hek293T	Illumina HiSeq 2000	Ribosome-seq
PRJNA238879	GSE55195	SRP038695	SRR1173913	GSM1331348	Hek293T	Illumina HiSeq 2000	Ribosome-seq
PRJNA238879	GSE55195	SRP038695	SRR1173914	GSM1331348	Hek293T	Illumina HiSeq 2000	Ribosome-seq
PRJNA242628	GSE56148	SRP040550	SRR1204655	GSM1356674	skeletal muscle	Illumina HiSeq 2000	Ribosome-seq
PRJNA242628	GSE56148	SRP040550	SRR1204656	GSM1356675	skeletal muscle	Illumina HiSeq 2000	Ribosome-seq
PRJNA244941	GSE56924	SRP041298	SRR1257225	GSM1371443	U2-OS	Illumina HiSeq 2000	Ribosome-seq
PRJNA244941	GSE56924	SRP041298	SRR1257226	GSM1371444	U2-OS	Illumina HiSeq 2000	Ribosome-seq
PRJNA244941	GSE56924	SRP041298	SRR1257227	GSM1371445	U2-OS	Illumina HiSeq 2000	Ribosome-seq
PRJNA244941	GSE56924	SRP041298	SRR1257228	GSM1371446	U2-OS	Illumina HiSeq 2000	Ribosome-seq
PRJNA244941	GSE56924	SRP041298	SRR1257229	GSM1371447	U2-OS	Illumina HiSeq 2000	Ribosome-seq
PRJNA244941	GSE56924	SRP041298	SRR1257230	GSM1371448	U2-OS	Illumina HiSeq 2000	Ribosome-seq
PRJNA244941	GSE56924	SRP041298	SRR1257231	GSM1371449	U2-OS	Illumina HiSeq 2000	Ribosome-seq
PRJNA244941	GSE56924	SRP041298	SRR1257232	GSM1371450	U2-OS	Illumina HiSeq 2000	Ribosome-seq
PRJNA244941	GSE56924	SRP041298	SRR1257233	GSM1371451	U2-OS	Illumina HiSeq 2000	Ribosome-seq
PRJNA244941	GSE56924	SRP041298	SRR1257234	GSM1371452	U2-OS	Illumina HiSeq 2000	Ribosome-seq
PRJNA244941	GSE56924	SRP041298	SRR1257235	GSM1371453	U2-OS	Illumina HiSeq 2000	Ribosome-seq
PRJNA244941	GSE56924	SRP041298	SRR1257236	GSM1371454	U2-OS	Illumina HiSeq 2000	Ribosome-seq
PRJNA244941	GSE56924	SRP041298	SRR1257237	GSM1371455	U2-OS	Illumina HiSeq 2000	Ribosome-seq
PRJNA244941	GSE56924	SRP041298	SRR1257238	GSM1371456	U2-OS	Illumina HiSeq 2000	Ribosome-seq
PRJNA244941	GSE56924	SRP041298	SRR1257239	GSM1371457	U2-OS	Illumina HiSeq 2000	Ribosome-seq
PRJNA244941	GSE56924	SRP041298	SRR1257240	GSM1371458	U2-OS	Illumina HiSeq 2000	Ribosome-seq
PRJNA244941	GSE56924	SRP041298	SRR1257241	GSM1371459	U2-OS	Illumina HiSeq 2000	Ribosome-seq
PRJNA244941	GSE56924	SRP041298	SRR1257242	GSM1371460	U2-OS	Illumina HiSeq 2000	Ribosome-seq
PRJNA244941	GSE56924	SRP041298	SRR1257243	GSM1371461	U2-OS	Illumina HiSeq 2000	Ribosome-seq
PRJNA244941	GSE56924	SRP041298	SRR1257244	GSM1371462	U2-OS	Illumina HiSeq 2000	Ribosome-seq
PRJNA244941	GSE56924	SRP041298	SRR1257245	GSM1371463	U2-OS	Illumina HiSeq 2000	Ribosome-seq
PRJNA244941	GSE56924	SRP041298	SRR1257246	GSM1371464	U2-OS	Illumina HiSeq 2000	Ribosome-seq
PRJNA244941	GSE56924	SRP041298	SRR1257247	GSM1371465	U2-OS	Illumina HiSeq 2000	Ribosome-seq
PRJNA244941	GSE56924	SRP041298	SRR1257248	GSM1371466	U2-OS	Illumina HiSeq 2000	Ribosome-seq
PRJNA244941	GSE56924	SRP041298	SRR1257249	GSM1371467	U2-OS	Illumina HiSeq 2000	Ribosome-seq
PRJNA244941	GSE56924	SRP041298	SRR1257250	GSM1371468	U2-OS	Illumina HiSeq 2000	Ribosome-seq
PRJNA244941	GSE56924	SRP041298	SRR1257251	GSM1371469	U2-OS	Illumina HiSeq 2000	Ribosome-seq
PRJNA244941	GSE56924	SRP041298	SRR1257252	GSM1371470	U2-OS	Illumina HiSeq 2000	Ribosome-seq
PRJNA244941	GSE56924	SRP041298	SRR1257253	GSM1371471	U2-OS	Illumina HiSeq 2000	Ribosome-seq
PRJNA244941	GSE56924	SRP041298	SRR1257254	GSM1371472	U2-OS	Illumina HiSeq 2000	Ribosome-seq
PRJNA244941	GSE56924	SRP041298	SRR1257255	GSM1371473	U2-OS	Illumina HiSeq 2000	Ribosome-seq
PRJNA244941	GSE56924	SRP041298	SRR1257256	GSM1371474	U2-OS	Illumina HiSeq 2000	Ribosome-seq
PRJNA244941	GSE56924	SRP041298	SRR1257257	GSM1371475	U2-OS	Illumina HiSeq 2000	Ribosome-seq
PRJNA244941	GSE56924	SRP041298	SRR1257258	GSM1371476	U2-OS	Illumina HiSeq 2000	Ribosome-seq
PRJNA244941	GSE56924	SRP041298	SRR1257259	GSM1371477	U2-OS	Illumina HiSeq 2000	Ribosome-seq
PRJNA244941	GSE56924	SRP041298	SRR1257260	GSM1371478	U2-OS	Illumina HiSeq 2000	Ribosome-seq
PRJNA244941	GSE56924	SRP041298	SRR1257261	GSM1371479	U2-OS	Illumina HiSeq 2000	Ribosome-seq
PRJNA244941	GSE56924	SRP041298	SRR1257262	GSM1371480	U2-OS	Illumina HiSeq 2000	Ribosome-seq
PRJNA244941	GSE56924	SRP041298	SRR1257263	GSM1371481	U2-OS	Illumina HiSeq 2000	Ribosome-seq
PRJNA244941	GSE56924	SRP041298	SRR1257264	GSM1371482	U2-OS	Illumina HiSeq 2000	Ribosome-seq
PRJNA244941	GSE56924	SRP041298	SRR1257265	GSM1371483	U2-OS	Illumina HiSeq 2000	Ribosome-seq
PRJNA244941	GSE56924	SRP041298	SRR1257266	GSM1371484	U2-OS	Illumina HiSeq 2000	Ribosome-seq
PRJNA244941	GSE56924	SRP041298	SRR1257267	GSM1371485	U2-OS	Illumina HiSeq 2000	Ribosome-seq
PRJNA244941	GSE56924	SRP041298	SRR1257268	GSM1371486	U2-OS	Illumina HiSeq 2000	Ribosome-seq
PRJNA244941	GSE56924	SRP041298	SRR1257269	GSM1371487	U2-OS	Illumina HiSeq 2000	Ribosome-seq
PRJNA244941	GSE56924	SRP041298	SRR1257270	GSM1371488	U2-OS	Illumina HiSeq 2000	Ribosome-seq
PRJNA244941	GSE56924	SRP041298	SRR1257271	GSM1371489	U2-OS	Illumina HiSeq 2000	Ribosome-seq
PRJNA244941	GSE56924	SRP041298	SRR1257272	GSM1371490	U2-OS	Illumina HiSeq 2000	Ribosome-seq
PRJNA251587	GSE58207	SRP042937	SRR1333393	GSM1403307	HCT116	Illumina HiSeq 2000	Ribosome-seq
PRJNA251587	GSE58207	SRP042937	SRR1333394	GSM1403308	HCT116	Illumina HiSeq 2000	Ribosome-seq
PRJNA254361	GSE59095	SRP044064	SRR1507056	GSM1427362	HEK293T	Illumina HiSeq 2000	Ribosome-seq
PRJNA254361	GSE59095	SRP044064	SRR1507057	GSM1427363	HEK293T	Illumina HiSeq 2000	Ribosome-seq
PRJNA254361	GSE59095	SRP044064	SRR1507058	GSM1427364	HEK293T	Illumina HiSeq 2000	Ribosome-seq
PRJNA256321	GSE59815	SRP044932	SRR1528630	GSM1446832	SUM1315	Illumina HiSeq 2000	Ribosome-seq
PRJNA256321	GSE59815	SRP044932	SRR1528631	GSM1446833	SUM1315	Illumina HiSeq 2000	Ribosome-seq
PRJNA256320	GSE59816	SRP044933	SRR1528632	GSM1446834	MCF10A	Illumina HiSeq 2000	Ribosome-seq
PRJNA256320	GSE59816	SRP044933	SRR1528633	GSM1446834	MCF10A	Illumina HiSeq 2000	Ribosome-seq
PRJNA256320	GSE59816	SRP044933	SRR2064566	GSM1446838	MCF10A	Illumina HiSeq 2000	Ribosome-seq
PRJNA256320	GSE59816	SRP044933	SRR2064567	GSM1446838	MCF10A	Illumina HiSeq 2000	Ribosome-seq
PRJNA256320	GSE59816	SRP044933	SRR2874255	GSM1922007	MCF10A	Illumina HiSeq 2000	Ribosome-seq
PRJNA256320	GSE59816	SRP044933	SRR2874256	GSM1922007	MCF10A	Illumina HiSeq 2000	Ribosome-seq
PRJNA256316	GSE59820	SRP044937	SRR1528686	GSM1446874	Kidney normal tissue 1 RP	Illumina HiSeq 2000	Ribosome-seq
PRJNA256316	GSE59820	SRP044937	SRR1528687	GSM1446874	Kidney normal tissue 1 RP	Illumina HiSeq 2000	Ribosome-seq
PRJNA256316	GSE59820	SRP044937	SRR1528688	GSM1446875	Kidney normal tissue 2 RP	Illumina HiSeq 2000	Ribosome-seq
PRJNA256316	GSE59820	SRP044937	SRR1528689	GSM1446875	Kidney normal tissue 2 RP	Illumina HiSeq 2000	Ribosome-seq
PRJNA256316	GSE59820	SRP044937	SRR1528690	GSM1446876	Kidney tumor tissue 1 RP	Illumina HiSeq 2000	Ribosome-seq
PRJNA256316	GSE59820	SRP044937	SRR1528691	GSM1446876	Kidney tumor tissue 1 RP	Illumina HiSeq 2000	Ribosome-seq
PRJNA256316	GSE59820	SRP044937	SRR1528692	GSM1446877	Kidney tumor tissue 2 RP	Illumina HiSeq 2000	Ribosome-seq
PRJNA256316	GSE59820	SRP044937	SRR1528693	GSM1446877	Kidney tumor tissue 2 RP	Illumina HiSeq 2000	Ribosome-seq
PRJNA256316	GSE59820	SRP044937	SRR1528694	GSM1446878	Kidney tumor tissue 3 RP	Illumina HiSeq 2000	Ribosome-seq
PRJNA256316	GSE59820	SRP044937	SRR1528695	GSM1446878	Kidney tumor tissue 3 RP	Illumina HiSeq 2000	Ribosome-seq
PRJNA256316	GSE59820	SRP044937	SRR1528696	GSM1446879	Kidney tumor tissue 4 RP	Illumina HiSeq 2000	Ribosome-seq
PRJNA256316	GSE59820	SRP044937	SRR1528697	GSM1446879	Kidney tumor tissue 4 RP	Illumina HiSeq 2000	Ribosome-seq
PRJNA256316	GSE59820	SRP044937	SRR2064430	GSM1712831	Kidney normal tissue 1 tumor 2 RP	Illumina HiSeq 2000	Ribosome-seq
PRJNA256316	GSE59820	SRP044937	SRR2064431	GSM1712832	Kidney normal tissue 2 tumor 2 RP	Illumina HiSeq 2000	Ribosome-seq
PRJNA256316	GSE59820	SRP044937	SRR2064432	GSM1712833	Kidney tumor tissue 1 tumor 2 RP	Illumina HiSeq 2000	Ribosome-seq
PRJNA256316	GSE59820	SRP044937	SRR2064433	GSM1712834	Kidney tumor tissue 2 tumor 2 RP	Illumina HiSeq 2000	Ribosome-seq
PRJNA256316	GSE59820	SRP044937	SRR2064434	GSM1712835	Kidney tumor tissue 3 tumor 2 RP	Illumina HiSeq 2000	Ribosome-seq
PRJNA256316	GSE59820	SRP044937	SRR2064435	GSM1712836	Kidney tumor tissue 4 tumor 2 RP	Illumina HiSeq 2000	Ribosome-seq
PRJNA256316	GSE59820	SRP044937	SRR2874123	GSM1922046	Kidney normal tissue tumor 3 RP	Illumina HiSeq 2500	Ribosome-seq
PRJNA256316	GSE59820	SRP044937	SRR2874124	GSM1922046	Kidney normal tissue tumor 3 RP	Illumina HiSeq 2500	Ribosome-seq
PRJNA256316	GSE59820	SRP044937	SRR2874125	GSM1922047	Kidney tumor tissue tumor 3 RP	Illumina HiSeq 2500	Ribosome-seq
PRJNA256316	GSE59820	SRP044937	SRR2874126	GSM1922047	Kidney tumor tissue tumor 3 RP	Illumina HiSeq 2500	Ribosome-seq
PRJNA256316	GSE59820	SRP044937	SRR2874127	GSM1922048	Kidney normal tissue tumor 4 RP	Illumina HiSeq 2500	Ribosome-seq
PRJNA256316	GSE59820	SRP044937	SRR2874128	GSM1922048	Kidney normal tissue tumor 4 RP	Illumina HiSeq 2500	Ribosome-seq
PRJNA256316	GSE59820	SRP044937	SRR2874129	GSM1922049	Kidney tumor tissue tumor 4 RP	Illumina HiSeq 2500	Ribosome-seq
PRJNA256316	GSE59820	SRP044937	SRR2874130	GSM1922049	Kidney tumor tissue tumor 4 RP	Illumina HiSeq 2500	Ribosome-seq
PRJNA257365	GSE60040	SRP045214	SRR1535516	GSM1464095	human foreskin fibroblasts	Illumina HiSeq 2000	Ribosome-seq
PRJNA257365	GSE60040	SRP045214	SRR1535517	GSM1464095	human foreskin fibroblasts	Illumina HiSeq 2000	Ribosome-seq
PRJNA257365	GSE60040	SRP045214	SRR1535518	GSM1464095	human foreskin fibroblasts	Illumina HiSeq 2000	Ribosome-seq
PRJNA257365	GSE60040	SRP045214	SRR1535519	GSM1464096	human foreskin fibroblasts	Illumina HiSeq 2000	Ribosome-seq
PRJNA257365	GSE60040	SRP045214	SRR1535520	GSM1464096	human foreskin fibroblasts	Illumina HiSeq 2000	Ribosome-seq
PRJNA257365	GSE60040	SRP045214	SRR1535521	GSM1464096	human foreskin fibroblasts	Illumina HiSeq 2000	Ribosome-seq
PRJNA257365	GSE60040	SRP045214	SRR1535522	GSM1464097	human foreskin fibroblasts	Illumina HiSeq 2000	Ribosome-seq
PRJNA257365	GSE60040	SRP045214	SRR1535523	GSM1464097	human foreskin fibroblasts	Illumina HiSeq 2000	Ribosome-seq
PRJNA257365	GSE60040	SRP045214	SRR1535524	GSM1464097	human foreskin fibroblasts	Illumina HiSeq 2000	Ribosome-seq
PRJNA257365	GSE60040	SRP045214	SRR1535525	GSM1464098	human foreskin fibroblasts	Illumina HiSeq 2000	Ribosome-seq
PRJNA257365	GSE60040	SRP045214	SRR1535526	GSM1464098	human foreskin fibroblasts	Illumina HiSeq 2000	Ribosome-seq
PRJNA257365	GSE60040	SRP045214	SRR1535527	GSM1464098	human foreskin fibroblasts	Illumina HiSeq 2000	Ribosome-seq
PRJNA257365	GSE60040	SRP045214	SRR1535528	GSM1464099	human foreskin fibroblasts	Illumina HiSeq 2000	Ribosome-seq
PRJNA257365	GSE60040	SRP045214	SRR1535529	GSM1464099	human foreskin fibroblasts	Illumina HiSeq 2000	Ribosome-seq
PRJNA257365	GSE60040	SRP045214	SRR1535530	GSM1464099	human foreskin fibroblasts	Illumina HiSeq 2000	Ribosome-seq
PRJNA257365	GSE60040	SRP045214	SRR1535531	GSM1464100	human foreskin fibroblasts	Illumina HiSeq 2000	Ribosome-seq
PRJNA257365	GSE60040	SRP045214	SRR1535532	GSM1464100	human foreskin fibroblasts	Illumina HiSeq 2000	Ribosome-seq
PRJNA257365	GSE60040	SRP045214	SRR1535533	GSM1464100	human foreskin fibroblasts	Illumina HiSeq 2000	Ribosome-seq
PRJNA257365	GSE60040	SRP045214	SRR1535534	GSM1464101	human foreskin fibroblasts	Illumina HiSeq 2000	Ribosome-seq
PRJNA257365	GSE60040	SRP045214	SRR1535535	GSM1464101	human foreskin fibroblasts	Illumina HiSeq 2000	Ribosome-seq
PRJNA257365	GSE60040	SRP045214	SRR1535536	GSM1464101	human foreskin fibroblasts	Illumina HiSeq 2000	Ribosome-seq
PRJNA257365	GSE60040	SRP045214	SRR1535537	GSM1464102	human foreskin fibroblasts	Illumina HiSeq 2000	Ribosome-seq
PRJNA257365	GSE60040	SRP045214	SRR1535538	GSM1464102	human foreskin fibroblasts	Illumina HiSeq 2000	Ribosome-seq
PRJNA257365	GSE60040	SRP045214	SRR1535539	GSM1464102	human foreskin fibroblasts	Illumina HiSeq 2000	Ribosome-seq
PRJNA257365	GSE60040	SRP045214	SRR1535540	GSM1464103	human foreskin fibroblasts	Illumina HiSeq 2000	Ribosome-seq
PRJNA257365	GSE60040	SRP045214	SRR1535541	GSM1464103	human foreskin fibroblasts	Illumina HiSeq 2000	Ribosome-seq
PRJNA257365	GSE60040	SRP045214	SRR1535542	GSM1464103	human foreskin fibroblasts	Illumina HiSeq 2000	Ribosome-seq
PRJNA257365	GSE60040	SRP045214	SRR1535543	GSM1464104	human foreskin fibroblasts	Illumina HiSeq 2000	Ribosome-seq
PRJNA257365	GSE60040	SRP045214	SRR1535544	GSM1464104	human foreskin fibroblasts	Illumina HiSeq 2000	Ribosome-seq
PRJNA257365	GSE60040	SRP045214	SRR1535545	GSM1464104	human foreskin fibroblasts	Illumina HiSeq 2000	Ribosome-seq
PRJNA257365	GSE60040	SRP045214	SRR1535546	GSM1464105	human foreskin fibroblasts	Illumina HiSeq 2000	Ribosome-seq
PRJNA257365	GSE60040	SRP045214	SRR1535547	GSM1464105	human foreskin fibroblasts	Illumina HiSeq 2000	Ribosome-seq
PRJNA257365	GSE60040	SRP045214	SRR1535548	GSM1464105	human foreskin fibroblasts	Illumina HiSeq 2000	Ribosome-seq
PRJNA257365	GSE60040	SRP045214	SRR1535549	GSM1464106	human foreskin fibroblasts	Illumina HiSeq 2000	Ribosome-seq
PRJNA257365	GSE60040	SRP045214	SRR1535550	GSM1464106	human foreskin fibroblasts	Illumina HiSeq 2000	Ribosome-seq
PRJNA257365	GSE60040	SRP045214	SRR1535551	GSM1464106	human foreskin fibroblasts	Illumina HiSeq 2000	Ribosome-seq
PRJNA257463	GSE60095	SRP045257	SRR1536302	GSM1464903	HEK	Illumina HiSeq 2000	Ribosome-seq
PRJNA257463	GSE60095	SRP045257	SRR1536303	GSM1464903	HEK	Illumina HiSeq 2000	Ribosome-seq
PRJNA257463	GSE60095	SRP045257	SRR1536304	GSM1464904	HEK	Illumina HiSeq 2000	Ribosome-seq
PRJNA257463	GSE60095	SRP045257	SRR1536305	GSM1464904	HEK	Illumina HiSeq 2000	Ribosome-seq
PRJNA258219	GSE60426	SRP045501	SRR1551155	GSM1479588	U2OS cell line	Illumina Genome Analyzer II	Ribosome-seq
PRJNA258219	GSE60426	SRP045501	SRR1551159	GSM1479592	U2OS cell line	Illumina HiSeq 2000	Ribosome-seq
PRJNA258219	GSE60426	SRP045501	SRR1551163	GSM1479596	U2OS cell line	Illumina Genome Analyzer II	Ribosome-seq
PRJNA258219	GSE60426	SRP045501	SRR1551165	GSM1479598	HEK293T cell line	Illumina HiSeq 2000	Ribosome-seq
PRJNA258219	GSE60426	SRP045501	SRR1551167	GSM1479600	HEK293T cell line	Illumina HiSeq 2000	Ribosome-seq
PRJNA260073	GSE61012	SRP046016	SRR1562929	GSM1495535	HEK293T	Illumina HiSeq 2000	Ribosome-seq
PRJNA260073	GSE61012	SRP046016	SRR1562930	GSM1495536	HEK293T	Illumina HiSeq 2000	Ribosome-seq
PRJNA260909	GSE61375	SRP047065	SRR1573930	GSM1503433	MDA-MB-231	Illumina HiSeq 2000	Ribosome-seq
PRJNA260909	GSE61375	SRP047065	SRR1573931	GSM1503434	MDA-MB-231	Illumina HiSeq 2000	Ribosome-seq
PRJNA260909	GSE61375	SRP047065	SRR1573932	GSM1503435	MDA-MB-231	Illumina HiSeq 2000	Ribosome-seq
PRJNA260909	GSE61375	SRP047065	SRR1573933	GSM1503436	MDA-MB-231	Illumina HiSeq 2000	Ribosome-seq
PRJNA260909	GSE61375	SRP047065	SRR1573934	GSM1503437	MDA-MB-231	Illumina HiSeq 2000	Ribosome-seq
PRJNA260909	GSE61375	SRP047065	SRR1573937	GSM1503440	MDA-MB-231	Illumina HiSeq 2000	Ribosome-seq
PRJNA260909	GSE61375	SRP047065	SRR1573938	GSM1503441	MDA-MB-231	Illumina HiSeq 2000	Ribosome-seq
PRJNA260909	GSE61375	SRP047065	SRR1573939	GSM1503442	MDA-MB-231	Illumina HiSeq 2000	Ribosome-seq
PRJNA260909	GSE61375	SRP047065	SRR1573940	GSM1503443	MDA-MB-231	Illumina HiSeq 2000	Ribosome-seq
PRJNA263582	GSE62247	SRP048825	SRR1610244	GSM1523624	H1	Illumina HiSeq 2000	Ribosome-seq
PRJNA263582	GSE62247	SRP048825	SRR1610245	GSM1523625	H1	Illumina HiSeq 2000	Ribosome-seq
PRJNA263582	GSE62247	SRP048825	SRR1610246	GSM1523626	H1	Illumina HiSeq 2000	Ribosome-seq
PRJNA263582	GSE62247	SRP048825	SRR1610247	GSM1523627	H1	Illumina HiSeq 2000	Ribosome-seq
PRJNA263582	GSE62247	SRP048825	SRR1610248	GSM1523628	H1	Illumina HiSeq 2000	Ribosome-seq
PRJNA263582	GSE62247	SRP048825	SRR1610249	GSM1523629	H1	Illumina HiSeq 2000	Ribosome-seq
PRJNA263582	GSE62247	SRP048825	SRR1610250	GSM1523630	H1	Illumina HiSeq 2000	Ribosome-seq
PRJNA263582	GSE62247	SRP048825	SRR1610251	GSM1523631	H1	Illumina HiSeq 2000	Ribosome-seq
PRJNA263582	GSE62247	SRP048825	SRR1610252	GSM1523632	H1	Illumina HiSeq 2000	Ribosome-seq
PRJNA263582	GSE62247	SRP048825	SRR1610253	GSM1523633	H1	Illumina HiSeq 2000	Ribosome-seq
PRJNA263582	GSE62247	SRP048825	SRR1610254	GSM1523634	H1	Illumina HiSeq 2000	Ribosome-seq
PRJNA263582	GSE62247	SRP048825	SRR1610255	GSM1523635	H1	Illumina HiSeq 2000	Ribosome-seq
PRJNA263582	GSE62247	SRP048825	SRR1610256	GSM1523636	H1	Illumina HiSeq 2000	Ribosome-seq
PRJNA263582	GSE62247	SRP048825	SRR1610257	GSM1523637	H1	Illumina HiSeq 2000	Ribosome-seq
PRJNA263582	GSE62247	SRP048825	SRR1610258	GSM1523638	H1	Illumina HiSeq 2000	Ribosome-seq
PRJNA263582	GSE62247	SRP048825	SRR1610259	GSM1523639	H1	Illumina HiSeq 2000	Ribosome-seq
PRJNA263582	GSE62247	SRP048825	SRR2086025	GSM1782874	H1	Illumina HiSeq 2000	Ribosome-seq
PRJNA263582	GSE62247	SRP048825	SRR2086026	GSM1782875	H1	Illumina HiSeq 2000	Ribosome-seq
PRJNA263582	GSE62247	SRP048825	SRR2086027	GSM1782876	H1	Illumina HiSeq 2000	Ribosome-seq
PRJNA263582	GSE62247	SRP048825	SRR2086028	GSM1782877	H1	Illumina HiSeq 2000	Ribosome-seq
PRJNA263582	GSE62247	SRP048825	SRR2086029	GSM1782878	H1	Illumina HiSeq 2000	Ribosome-seq
PRJNA263582	GSE62247	SRP048825	SRR2086030	GSM1782879	H1	Illumina HiSeq 2000	Ribosome-seq
PRJNA263582	GSE62247	SRP048825	SRR2086031	GSM1782880	H1	Illumina HiSeq 2000	Ribosome-seq
PRJNA268222	GSE63570	SRP050147	SRR1660328	GSM1552807	NCCIT cells, hECC	Illumina HiSeq 2000	Ribosome-seq
PRJNA268222	GSE63570	SRP050147	SRR1660329	GSM1552807	NCCIT cells, hECC	Illumina HiSeq 2000	Ribosome-seq
PRJNA268222	GSE63570	SRP050147	SRR1660330	GSM1552807	NCCIT cells, hECC	Illumina HiSeq 2000	Ribosome-seq
PRJNA268222	GSE63570	SRP050147	SRR1660331	GSM1552807	NCCIT cells, hECC	Illumina HiSeq 2000	Ribosome-seq
PRJNA268222	GSE63570	SRP050147	SRR1660332	GSM1552808	NCCIT cells, hECC	Illumina HiSeq 2000	Ribosome-seq
PRJNA268222	GSE63570	SRP050147	SRR1660333	GSM1552808	NCCIT cells, hECC	Illumina HiSeq 2000	Ribosome-seq
PRJNA268222	GSE63570	SRP050147	SRR1660334	GSM1552808	NCCIT cells, hECC	Illumina HiSeq 2000	Ribosome-seq
PRJNA268222	GSE63570	SRP050147	SRR1660335	GSM1552808	NCCIT cells, hECC	Illumina HiSeq 2000	Ribosome-seq
PRJNA268354	GSE63591	SRP050213	SRR1661491	GSM1553248	HeLa	Illumina HiSeq 2000	Ribosome-seq
PRJNA268354	GSE63591	SRP050213	SRR1661492	GSM1553249	HeLa	Illumina HiSeq 2000	Ribosome-seq
PRJNA268354	GSE63591	SRP050213	SRR1661493	GSM1553250	HeLa	Illumina HiSeq 2000	Ribosome-seq
PRJNA268354	GSE63591	SRP050213	SRR1661494	GSM1553251	HeLa	Illumina HiSeq 2000	Ribosome-seq
PRJNA268354	GSE63591	SRP050213	SRR1661495	GSM1553252	HeLa	Illumina HiSeq 2000	Ribosome-seq
PRJNA268354	GSE63591	SRP050213	SRR1661496	GSM1553253	HeLa	Illumina HiSeq 2000	Ribosome-seq
PRJNA268354	GSE63591	SRP050213	SRR1661497	GSM1553254	HeLa	Illumina HiSeq 2000	Ribosome-seq
PRJNA268354	GSE63591	SRP050213	SRR1661498	GSM1553255	HeLa	Illumina HiSeq 2000	Ribosome-seq
PRJNA268354	GSE63591	SRP050213	SRR2075420	GSM1717893	HeLa	Illumina HiSeq 2000	Ribosome-seq
PRJNA268354	GSE63591	SRP050213	SRR2075419	GSM1717892	HeLa	Illumina HiSeq 2000	Ribosome-seq
PRJNA268354	GSE63591	SRP050213	SRR2075418	GSM1717891	HeLa	Illumina HiSeq 2000	Ribosome-seq
PRJNA268354	GSE63591	SRP050213	SRR2075417	GSM1717890	HeLa	Illumina HiSeq 2000	Ribosome-seq
PRJNA272597	GSE64962	SRP052229	SRR1758378	GSM1585210	Human fibroblast	Illumina HiSeq 2000	Ribosome-seq
PRJNA272597	GSE64962	SRP052229	SRR1758379	GSM1585211	Human fibroblast	Illumina HiSeq 2000	Ribosome-seq
PRJNA272597	GSE64962	SRP052229	SRR1758380	GSM1585212	Human fibroblast	Illumina HiSeq 2000	Ribosome-seq
PRJNA272597	GSE64962	SRP052229	SRR1758381	GSM1585213	Human fibroblast	Illumina HiSeq 2000	Ribosome-seq
PRJNA272597	GSE64962	SRP052229	SRR1758390	GSM1585222	Human fibroblast	Illumina HiSeq 2000	Ribosome-seq
PRJNA272597	GSE64962	SRP052229	SRR1758391	GSM1585223	Human fibroblast	Illumina HiSeq 2000	Ribosome-seq
PRJNA272597	GSE64962	SRP052229	SRR1758392	GSM1585224	Human fibroblast	Illumina HiSeq 2000	Ribosome-seq
PRJNA272597	GSE64962	SRP052229	SRR1758393	GSM1585225	Human fibroblast	Illumina HiSeq 2000	Ribosome-seq
PRJNA272597	GSE64962	SRP052229	SRR1758394	GSM1585226	Human fibroblast	Illumina HiSeq 2000	Ribosome-seq
PRJNA272597	GSE64962	SRP052229	SRR1758395	GSM1585227	Human fibroblast	Illumina HiSeq 2000	Ribosome-seq
PRJNA272597	GSE64962	SRP052229	SRR1758396	GSM1585228	Human fibroblast	Illumina HiSeq 2000	Ribosome-seq
PRJNA272597	GSE64962	SRP052229	SRR1758397	GSM1585229	Human fibroblast	Illumina HiSeq 2000	Ribosome-seq
PRJNA272597	GSE64962	SRP052229	SRR1758406	GSM1585238	Human fibroblast	Illumina HiSeq 2000	Ribosome-seq
PRJNA272597	GSE64962	SRP052229	SRR1758407	GSM1585239	Human fibroblast	Illumina HiSeq 2000	Ribosome-seq
PRJNA272597	GSE64962	SRP052229	SRR1758408	GSM1585240	Human fibroblast	Illumina HiSeq 2000	Ribosome-seq
PRJNA272597	GSE64962	SRP052229	SRR1758409	GSM1585241	Human fibroblast	Illumina HiSeq 2000	Ribosome-seq
PRJNA272597	GSE64962	SRP052229	SRR1758410	GSM1585242	Human fibroblast	Illumina HiSeq 2000	Ribosome-seq
PRJNA272597	GSE64962	SRP052229	SRR1758411	GSM1585243	Human fibroblast	Illumina HiSeq 2000	Ribosome-seq
PRJNA272597	GSE64962	SRP052229	SRR1758412	GSM1585244	Human fibroblast	Illumina HiSeq 2000	Ribosome-seq
PRJNA272597	GSE64962	SRP052229	SRR1758413	GSM1585245	Human fibroblast	Illumina HiSeq 2000	Ribosome-seq
PRJNA274997	GSE65778	SRP053402	SRR1795425	GSM1606107	HEK293T	Illumina HiSeq 2000	Ribosome-seq
PRJNA274997	GSE65778	SRP053402	SRR1795426	GSM1606107	HEK293T	Illumina HiSeq 2000	Ribosome-seq
PRJNA274997	GSE65778	SRP053402	SRR1795427	GSM1606108	HEK293T	Illumina HiSeq 2000	Ribosome-seq
PRJNA274997	GSE65778	SRP053402	SRR1795428	GSM1606108	HEK293T	Illumina HiSeq 2000	Ribosome-seq
PRJNA274997	GSE65778	SRP053402	SRR1795429	GSM1606109	HEK293T	Illumina HiSeq 2000	Ribosome-seq
PRJNA274997	GSE65778	SRP053402	SRR1795430	GSM1606109	HEK293T	Illumina HiSeq 2000	Ribosome-seq
PRJNA274997	GSE65778	SRP053402	SRR1795431	GSM1606110	HEK293T	Illumina HiSeq 2000	Ribosome-seq
PRJNA274997	GSE65778	SRP053402	SRR1795432	GSM1606110	HEK293T	Illumina HiSeq 2000	Ribosome-seq
PRJNA274997	GSE65778	SRP053402	SRR1795433	GSM1606111	HEK293T	Illumina HiSeq 2000	Ribosome-seq
PRJNA274997	GSE65778	SRP053402	SRR1795434	GSM1606111	HEK293T	Illumina HiSeq 2000	Ribosome-seq
PRJNA274997	GSE65778	SRP053402	SRR1795435	GSM1606112	HEK293T	Illumina HiSeq 2000	Ribosome-seq
PRJNA274997	GSE65778	SRP053402	SRR1795436	GSM1606112	HEK293T	Illumina HiSeq 2000	Ribosome-seq
PRJNA274997	GSE65778	SRP053402	SRR1795437	GSM1606113	HEK293T	Illumina HiSeq 2000	Ribosome-seq
PRJNA274997	GSE65778	SRP053402	SRR1795438	GSM1606113	HEK293T	Illumina HiSeq 2000	Ribosome-seq
PRJNA274997	GSE65778	SRP053402	SRR1795439	GSM1606114	HEK293T	Illumina HiSeq 2000	Ribosome-seq
PRJNA274997	GSE65778	SRP053402	SRR1795440	GSM1606114	HEK293T	Illumina HiSeq 2000	Ribosome-seq
PRJNA275305	GSE65885	SRP054971	SRR1802156	GSM1608295	BJ	Illumina HiSeq 2000	Ribosome-seq
PRJNA275305	GSE65885	SRP054971	SRR1802157	GSM1608296	BJ	Illumina HiSeq 2000	Ribosome-seq
PRJNA275305	GSE65885	SRP054971	SRR1802155	GSM1608294	BJ	Illumina HiSeq 2000	Ribosome-seq
PRJNA275305	GSE65885	SRP054971	SRR1802154	GSM1608293	BJ	Illumina HiSeq 2000	Ribosome-seq
PRJNA275305	GSE65885	SRP054971	SRR1802152	GSM1608291	BJ	Illumina HiSeq 2000	Ribosome-seq
PRJNA275305	GSE65885	SRP054971	SRR1802153	GSM1608292	BJ	Illumina HiSeq 2000	Ribosome-seq
PRJNA275305	GSE65885	SRP054971	SRR1802151	GSM1608290	BJ	Illumina HiSeq 2000	Ribosome-seq
PRJNA275305	GSE65885	SRP054971	SRR1802150	GSM1608289	BJ	Illumina HiSeq 2000	Ribosome-seq
PRJNA275305	GSE65885	SRP054971	SRR1802149	GSM1608288	BJ	Illumina HiSeq 2000	Ribosome-seq
PRJNA275305	GSE65885	SRP054971	SRR1802147	GSM1608286	BJ	Illumina HiSeq 2000	Ribosome-seq
PRJNA275305	GSE65885	SRP054971	SRR1802146	GSM1608285	BJ	Illumina HiSeq 2000	Ribosome-seq
PRJNA275305	GSE65885	SRP054971	SRR1802148	GSM1608287	BJ	Illumina HiSeq 2000	Ribosome-seq
PRJNA275305	GSE65885	SRP054971	SRR1802142	GSM1608281	MCF10A-ER-Src	Illumina HiSeq 2000	Ribosome-seq
PRJNA275305	GSE65885	SRP054971	SRR1802140	GSM1608279	MCF10A-ER-Src	Illumina HiSeq 2000	Ribosome-seq
PRJNA275305	GSE65885	SRP054971	SRR1802141	GSM1608280	MCF10A-ER-Src	Illumina HiSeq 2000	Ribosome-seq
PRJNA275305	GSE65885	SRP054971	SRR1802138	GSM1608277	MCF10A-ER-Src	Illumina HiSeq 2000	Ribosome-seq
PRJNA275305	GSE65885	SRP054971	SRR1802137	GSM1608276	MCF10A-ER-Src	Illumina HiSeq 2000	Ribosome-seq
PRJNA275305	GSE65885	SRP054971	SRR1802139	GSM1608278	MCF10A-ER-Src	Illumina HiSeq 2000	Ribosome-seq
PRJNA275305	GSE65885	SRP054971	SRR1802135	GSM1608274	MCF10A-ER-Src	Illumina HiSeq 2000	Ribosome-seq
PRJNA275305	GSE65885	SRP054971	SRR1802136	GSM1608275	MCF10A-ER-Src	Illumina HiSeq 2000	Ribosome-seq
PRJNA275305	GSE65885	SRP054971	SRR1802134	GSM1608273	MCF10A-ER-Src	Illumina HiSeq 2000	Ribosome-seq
PRJNA275305	GSE65885	SRP054971	SRR1802133	GSM1608272	MCF10A-ER-Src	Illumina HiSeq 2000	Ribosome-seq
PRJNA275305	GSE65885	SRP054971	SRR1802132	GSM1608271	MCF10A-ER-Src	Illumina HiSeq 2000	Ribosome-seq
PRJNA275305	GSE65885	SRP054971	SRR1802131	GSM1608270	MCF10A-ER-Src	Illumina HiSeq 2000	Ribosome-seq
PRJNA275305	GSE65885	SRP054971	SRR1802130	GSM1608269	MCF10A-ER-Src	Illumina HiSeq 2000	Ribosome-seq
PRJNA275305	GSE65885	SRP054971	SRR1802129	GSM1608268	MCF10A-ER-Src	Illumina HiSeq 2000	Ribosome-seq
PRJNA275386	GSE65912	SRP055009	SRR1803146	GSM1609377	EBV-transformed lymphoblastoid	Illumina HiSeq 2000	Ribosome-seq
PRJNA275386	GSE65912	SRP055009	SRR1803147	GSM1609378	EBV-transformed lymphoblastoid	Illumina HiSeq 2000	Ribosome-seq
PRJNA275386	GSE65912	SRP055009	SRR1803148	GSM1609379	EBV-transformed lymphoblastoid	Illumina HiSeq 2000	Ribosome-seq
PRJNA275386	GSE65912	SRP055009	SRR1803149	GSM1609380	EBV-transformed lymphoblastoid	Illumina HiSeq 2000	Ribosome-seq
PRJNA275386	GSE65912	SRP055009	SRR1803150	GSM1609381	EBV-transformed lymphoblastoid	Illumina HiSeq 2000	Ribosome-seq
PRJNA275386	GSE65912	SRP055009	SRR1803151	GSM1609382	EBV-transformed lymphoblastoid	Illumina HiSeq 2000	Ribosome-seq
PRJNA275386	GSE65912	SRP055009	SRR1803152	GSM1609383	EBV-transformed lymphoblastoid	Illumina HiSeq 2000	Ribosome-seq
PRJNA275386	GSE65912	SRP055009	SRR1803153	GSM1609384	EBV-transformed lymphoblastoid	Illumina HiSeq 2000	Ribosome-seq
PRJNA275386	GSE65912	SRP055009	SRR1803154	GSM1609385	EBV-transformed lymphoblastoid	Illumina HiSeq 2000	Ribosome-seq
PRJNA275386	GSE65912	SRP055009	SRR1803155	GSM1609386	EBV-transformed lymphoblastoid	Illumina HiSeq 2000	Ribosome-seq
PRJNA275386	GSE65912	SRP055009	SRR1803156	GSM1609387	EBV-transformed lymphoblastoid	Illumina HiSeq 2000	Ribosome-seq
PRJNA275386	GSE65912	SRP055009	SRR1803157	GSM1609388	EBV-transformed lymphoblastoid	Illumina HiSeq 2000	Ribosome-seq
PRJNA275386	GSE65912	SRP055009	SRR1803158	GSM1609389	EBV-transformed lymphoblastoid	Illumina HiSeq 2000	Ribosome-seq
PRJNA275386	GSE65912	SRP055009	SRR1803159	GSM1609390	EBV-transformed lymphoblastoid	Illumina HiSeq 2000	Ribosome-seq
PRJNA275386	GSE65912	SRP055009	SRR1803160	GSM1609391	EBV-transformed lymphoblastoid	Illumina HiSeq 2000	Ribosome-seq
PRJNA275386	GSE65912	SRP055009	SRR1803161	GSM1609392	EBV-transformed lymphoblastoid	Illumina HiSeq 2000	Ribosome-seq
PRJNA275386	GSE65912	SRP055009	SRR1803162	GSM1609393	EBV-transformed lymphoblastoid	Illumina HiSeq 2000	Ribosome-seq
PRJNA275386	GSE65912	SRP055009	SRR1803163	GSM1609394	EBV-transformed lymphoblastoid	Illumina HiSeq 2000	Ribosome-seq
PRJNA275386	GSE65912	SRP055009	SRR1803164	GSM1609395	EBV-transformed lymphoblastoid	Illumina HiSeq 2000	Ribosome-seq
PRJNA275386	GSE65912	SRP055009	SRR1803165	GSM1609396	EBV-transformed lymphoblastoid	Illumina HiSeq 2000	Ribosome-seq
PRJNA275386	GSE65912	SRP055009	SRR1803166	GSM1609397	EBV-transformed lymphoblastoid	Illumina HiSeq 2000	Ribosome-seq
PRJNA275386	GSE65912	SRP055009	SRR1803167	GSM1609398	EBV-transformed lymphoblastoid	Illumina HiSeq 2000	Ribosome-seq
PRJNA275386	GSE65912	SRP055009	SRR1803168	GSM1609399	EBV-transformed lymphoblastoid	Illumina HiSeq 2000	Ribosome-seq
PRJNA275386	GSE65912	SRP055009	SRR1803169	GSM1609400	EBV-transformed lymphoblastoid	Illumina HiSeq 2000	Ribosome-seq
PRJNA275386	GSE65912	SRP055009	SRR1803170	GSM1609401	EBV-transformed lymphoblastoid	Illumina HiSeq 2000	Ribosome-seq
PRJNA275386	GSE65912	SRP055009	SRR1803171	GSM1609402	EBV-transformed lymphoblastoid	Illumina HiSeq 2000	Ribosome-seq
PRJNA275386	GSE65912	SRP055009	SRR1803172	GSM1609403	EBV-transformed lymphoblastoid	Illumina HiSeq 2000	Ribosome-seq
PRJNA275386	GSE65912	SRP055009	SRR1803173	GSM1609404	EBV-transformed lymphoblastoid	Illumina HiSeq 2000	Ribosome-seq
PRJNA275386	GSE65912	SRP055009	SRR1803174	GSM1609405	EBV-transformed lymphoblastoid	Illumina HiSeq 2000	Ribosome-seq
PRJNA275386	GSE65912	SRP055009	SRR1803175	GSM1609406	EBV-transformed lymphoblastoid	Illumina HiSeq 2000	Ribosome-seq
PRJNA275386	GSE65912	SRP055009	SRR1803176	GSM1609407	EBV-transformed lymphoblastoid	Illumina HiSeq 2000	Ribosome-seq
PRJNA275386	GSE65912	SRP055009	SRR1803177	GSM1609408	EBV-transformed lymphoblastoid	Illumina HiSeq 2000	Ribosome-seq
PRJNA275386	GSE65912	SRP055009	SRR1803178	GSM1609409	EBV-transformed lymphoblastoid	Illumina HiSeq 2000	Ribosome-seq
PRJNA275386	GSE65912	SRP055009	SRR1803179	GSM1609410	EBV-transformed lymphoblastoid	Illumina HiSeq 2000	Ribosome-seq
PRJNA275386	GSE65912	SRP055009	SRR1803180	GSM1609411	EBV-transformed lymphoblastoid	Illumina HiSeq 2000	Ribosome-seq
PRJNA275386	GSE65912	SRP055009	SRR1803181	GSM1609412	EBV-transformed lymphoblastoid	Illumina HiSeq 2000	Ribosome-seq
PRJNA275386	GSE65912	SRP055009	SRR1803182	GSM1609413	EBV-transformed lymphoblastoid	Illumina HiSeq 2000	Ribosome-seq
PRJNA275386	GSE65912	SRP055009	SRR1803183	GSM1609414	EBV-transformed lymphoblastoid	Illumina HiSeq 2000	Ribosome-seq
PRJNA275386	GSE65912	SRP055009	SRR1803184	GSM1609415	EBV-transformed lymphoblastoid	Illumina HiSeq 2000	Ribosome-seq
PRJNA275386	GSE65912	SRP055009	SRR1803185	GSM1609416	EBV-transformed lymphoblastoid	Illumina HiSeq 2000	Ribosome-seq
PRJNA275386	GSE65912	SRP055009	SRR1803186	GSM1609417	EBV-transformed lymphoblastoid	Illumina HiSeq 2000	Ribosome-seq
PRJNA275386	GSE65912	SRP055009	SRR1803187	GSM1609418	EBV-transformed lymphoblastoid	Illumina HiSeq 2000	Ribosome-seq
PRJNA275386	GSE65912	SRP055009	SRR1803188	GSM1609419	EBV-transformed lymphoblastoid	Illumina HiSeq 2000	Ribosome-seq
PRJNA275386	GSE65912	SRP055009	SRR1803189	GSM1609420	EBV-transformed lymphoblastoid	Illumina HiSeq 2000	Ribosome-seq
PRJNA275386	GSE65912	SRP055009	SRR1803190	GSM1609421	EBV-transformed lymphoblastoid	Illumina HiSeq 2000	Ribosome-seq
PRJNA275386	GSE65912	SRP055009	SRR1803191	GSM1609422	EBV-transformed lymphoblastoid	Illumina HiSeq 2000	Ribosome-seq
PRJNA275386	GSE65912	SRP055009	SRR1803192	GSM1609423	EBV-transformed lymphoblastoid	Illumina HiSeq 2000	Ribosome-seq
PRJNA275386	GSE65912	SRP055009	SRR1803193	GSM1609424	EBV-transformed lymphoblastoid	Illumina HiSeq 2000	Ribosome-seq
PRJNA275386	GSE65912	SRP055009	SRR1803194	GSM1609425	EBV-transformed lymphoblastoid	Illumina HiSeq 2000	Ribosome-seq
PRJNA275386	GSE65912	SRP055009	SRR1803195	GSM1609426	EBV-transformed lymphoblastoid	Illumina HiSeq 2000	Ribosome-seq
PRJNA278390	GSE66927	SRP056200	SRR1916545	GSM1634446	U2OS	Illumina HiSeq 2000	Ribosome-seq
PRJNA278390	GSE66927	SRP056200	SRR1916551	GSM1634452	U2OS	Illumina HiSeq 2000	Ribosome-seq
PRJNA278390	GSE66927	SRP056200	SRR1916550	GSM1634451	U2OS	Illumina HiSeq 2000	Ribosome-seq
PRJNA278390	GSE66927	SRP056200	SRR1916549	GSM1634450	U2OS	Illumina HiSeq 2000	Ribosome-seq
PRJNA278390	GSE66927	SRP056200	SRR1916548	GSM1634449	U2OS	Illumina HiSeq 2000	Ribosome-seq
PRJNA278390	GSE66927	SRP056200	SRR1916547	GSM1634448	U2OS	Illumina HiSeq 2000	Ribosome-seq
PRJNA278390	GSE66927	SRP056200	SRR1916546	GSM1634447	U2OS	Illumina HiSeq 2000	Ribosome-seq
PRJNA278390	GSE66927	SRP056200	SRR1916544	GSM1634445	U2OS	Illumina HiSeq 2000	Ribosome-seq
PRJNA278390	GSE66927	SRP056200	SRR1916543	GSM1634444	U2OS	Illumina HiSeq 2000	Ribosome-seq
PRJNA278390	GSE66927	SRP056200	SRR1916542	GSM1634443	U2OS	Illumina HiSeq 2000	Ribosome-seq
PRJNA281177	GSE67902	SRP057253	SRR1976448	GSM1657725	RPE-1 cells immortalized with hTERT	Illumina HiSeq 2000	Ribosome-seq
PRJNA281177	GSE67902	SRP057253	SRR1976447	GSM1657724	RPE-1 cells immortalized with hTERT	Illumina HiSeq 2000	Ribosome-seq
PRJNA281177	GSE67902	SRP057253	SRR1976446	GSM1657723	RPE-1 cells immortalized with hTERT	Illumina HiSeq 2000	Ribosome-seq
PRJNA281177	GSE67902	SRP057253	SRR1976445	GSM1657722	RPE-1 cells immortalized with hTERT	Illumina HiSeq 2000	Ribosome-seq
PRJNA281177	GSE67902	SRP057253	SRR1976444	GSM1657721	RPE-1 cells immortalized with hTERT	Illumina HiSeq 2000	Ribosome-seq
PRJNA281177	GSE67902	SRP057253	SRR1976443	GSM1657720	RPE-1 cells immortalized with hTERT	Illumina HiSeq 2000	Ribosome-seq
PRJNA281481	GSE68008	SRP057384	SRR1979671	GSM1660950	Lymphocytes	Illumina HiSeq 2500	Ribosome-seq
PRJNA281481	GSE68008	SRP057384	SRR1979672	GSM1660951	Lymphocytes	Illumina HiSeq 2500	Ribosome-seq
PRJNA285961	GSE69602	SRP059187	SRR2052911	GSM1704503	Huh7 cells	Illumina HiSeq 2500	Ribosome-seq
PRJNA285961	GSE69602	SRP059187	SRR2052912	GSM1704504	Huh7 cells	Illumina HiSeq 2500	Ribosome-seq
PRJNA285961	GSE69602	SRP059187	SRR2052913	GSM1704505	Huh7 cells	Illumina HiSeq 2500	Ribosome-seq
PRJNA285961	GSE69602	SRP059187	SRR2052914	GSM1704506	Huh7 cells	Illumina HiSeq 2500	Ribosome-seq
PRJNA285961	GSE69602	SRP059187	SRR2052915	GSM1704507	Huh7 cells	Illumina HiSeq 2500	Ribosome-seq
PRJNA285961	GSE69602	SRP059187	SRR2052916	GSM1704508	Huh7 cells	Illumina HiSeq 2500	Ribosome-seq
PRJNA285961	GSE69602	SRP059187	SRR2052917	GSM1704509	Huh7 cells	Illumina HiSeq 2500	Ribosome-seq
PRJNA285961	GSE69602	SRP059187	SRR2052918	GSM1704510	Huh7 cells	Illumina HiSeq 2500	Ribosome-seq
PRJNA285961	GSE69602	SRP059187	SRR2052919	GSM1704511	Huh7 cells	Illumina HiSeq 2500	Ribosome-seq
PRJNA285961	GSE69602	SRP059187	SRR2052920	GSM1704512	Huh7 cells	Illumina HiSeq 2500	Ribosome-seq
PRJNA285961	GSE69602	SRP059187	SRR2052921	GSM1704513	Huh7 cells	Illumina HiSeq 2500	Ribosome-seq
PRJNA285961	GSE69602	SRP059187	SRR2052922	GSM1704514	Huh7 cells	Illumina HiSeq 2500	Ribosome-seq
PRJNA285961	GSE69602	SRP059187	SRR2052923	GSM1704515	Huh7 cells	Illumina HiSeq 2500	Ribosome-seq
PRJNA285961	GSE69602	SRP059187	SRR2052924	GSM1704516	Huh7 cells	Illumina HiSeq 2500	Ribosome-seq
PRJNA285961	GSE69602	SRP059187	SRR2052925	GSM1704517	Huh7 cells	Illumina HiSeq 2500	Ribosome-seq
PRJNA285961	GSE69602	SRP059187	SRR2052926	GSM1704518	Huh7 cells	Illumina HiSeq 2500	Ribosome-seq
PRJNA285961	GSE69602	SRP059187	SRR2052927	GSM1704519	Huh7 cells	Illumina HiSeq 2500	Ribosome-seq
PRJNA285961	GSE69602	SRP059187	SRR2052928	GSM1704520	Huh7 cells	Illumina HiSeq 2500	Ribosome-seq
PRJNA285961	GSE69602	SRP059187	SRR2052929	GSM1704521	Huh7 cells	Illumina HiSeq 2500	Ribosome-seq
PRJNA285961	GSE69602	SRP059187	SRR2052930	GSM1704522	Huh7 cells	Illumina HiSeq 2500	Ribosome-seq
PRJNA285961	GSE69602	SRP059187	SRR2052931	GSM1704523	Huh7 cells	Illumina HiSeq 2500	Ribosome-seq
PRJNA285961	GSE69602	SRP059187	SRR2052932	GSM1704524	Huh7 cells	Illumina HiSeq 2500	Ribosome-seq
PRJNA285961	GSE69602	SRP059187	SRR2052933	GSM1704525	Huh7 cells	Illumina HiSeq 2500	Ribosome-seq
PRJNA285961	GSE69602	SRP059187	SRR2052934	GSM1704526	Huh7 cells	Illumina HiSeq 2500	Ribosome-seq
PRJNA285961	GSE69602	SRP059187	SRR2052935	GSM1704527	Huh7 cells	Illumina HiSeq 2500	Ribosome-seq
PRJNA285961	GSE69602	SRP059187	SRR2052936	GSM1704528	Huh7 cells	Illumina HiSeq 2500	Ribosome-seq
PRJNA285961	GSE69602	SRP059187	SRR2052937	GSM1704529	Huh7 cells	Illumina HiSeq 2500	Ribosome-seq
PRJNA285961	GSE69602	SRP059187	SRR2052938	GSM1704530	Huh7 cells	Illumina HiSeq 2500	Ribosome-seq
PRJNA285961	GSE69602	SRP059187	SRR2052939	GSM1704531	Huh7 cells	Illumina HiSeq 2500	Ribosome-seq
PRJNA285961	GSE69602	SRP059187	SRR2052940	GSM1704532	Huh7 cells	Illumina HiSeq 2500	Ribosome-seq
PRJNA285961	GSE69602	SRP059187	SRR2052941	GSM1704533	Huh7 cells	Illumina HiSeq 2500	Ribosome-seq
PRJNA285961	GSE69602	SRP059187	SRR2052942	GSM1704534	Huh7 cells	Illumina HiSeq 2500	Ribosome-seq
PRJNA285961	GSE69602	SRP059187	SRR2052943	GSM1704535	Huh7 cells	Illumina HiSeq 2500	Ribosome-seq
PRJNA285961	GSE69602	SRP059187	SRR2052944	GSM1704536	Huh7 cells	Illumina HiSeq 2500	Ribosome-seq
PRJNA285961	GSE69602	SRP059187	SRR2052945	GSM1704537	Huh7 cells	Illumina HiSeq 2500	Ribosome-seq
PRJNA285961	GSE69602	SRP059187	SRR2052946	GSM1704538	Huh7 cells	Illumina HiSeq 2500	Ribosome-seq
PRJNA285961	GSE69602	SRP059187	SRR2052947	GSM1704539	Huh7 cells	Illumina HiSeq 2500	Ribosome-seq
PRJNA285961	GSE69602	SRP059187	SRR2052948	GSM1704540	Huh7 cells	Illumina HiSeq 2500	Ribosome-seq
PRJNA285961	GSE69602	SRP059187	SRR2052949	GSM1704541	Huh7 cells	Illumina HiSeq 2500	Ribosome-seq
PRJNA285961	GSE69602	SRP059187	SRR2052950	GSM1704542	Huh7 cells	Illumina HiSeq 2500	Ribosome-seq
PRJNA285961	GSE69602	SRP059187	SRR2052951	GSM1704543	Huh7 cells	Illumina HiSeq 2500	Ribosome-seq
PRJNA285961	GSE69602	SRP059187	SRR2052952	GSM1704544	Huh7 cells	Illumina HiSeq 2500	Ribosome-seq
PRJNA285961	GSE69602	SRP059187	SRR2052953	GSM1704545	Huh7 cells	Illumina HiSeq 2500	Ribosome-seq
PRJNA285961	GSE69602	SRP059187	SRR2052954	GSM1704546	Huh7 cells	Illumina HiSeq 2500	Ribosome-seq
PRJNA285961	GSE69602	SRP059187	SRR2052955	GSM1704547	Huh7 cells	Illumina HiSeq 2500	Ribosome-seq
PRJNA285961	GSE69602	SRP059187	SRR2052956	GSM1704548	Huh7 cells	Illumina HiSeq 2500	Ribosome-seq
PRJNA285961	GSE69602	SRP059187	SRR2052957	GSM1704549	Huh7 cells	Illumina HiSeq 2500	Ribosome-seq
PRJNA285961	GSE69602	SRP059187	SRR2052958	GSM1704550	Huh7 cells	Illumina HiSeq 2500	Ribosome-seq
PRJNA285961	GSE69602	SRP059187	SRR2052983	GSM1704575	Huh7 cells	Illumina HiSeq 2500	Ribosome-seq
PRJNA285961	GSE69602	SRP059187	SRR2052984	GSM1704576	Huh7 cells	Illumina HiSeq 2500	Ribosome-seq
PRJNA285961	GSE69602	SRP059187	SRR2052985	GSM1704577	Huh7 cells	Illumina HiSeq 2500	Ribosome-seq
PRJNA285961	GSE69602	SRP059187	SRR2052986	GSM1704578	Huh7 cells	Illumina HiSeq 2500	Ribosome-seq
PRJNA285961	GSE69602	SRP059187	SRR2052987	GSM1704579	Huh7 cells	Illumina HiSeq 2500	Ribosome-seq
PRJNA285961	GSE69602	SRP059187	SRR2052988	GSM1704580	Huh7 cells	Illumina HiSeq 2500	Ribosome-seq
PRJNA285961	GSE69602	SRP059187	SRR2052989	GSM1704581	Huh7 cells	Illumina HiSeq 2500	Ribosome-seq
PRJNA285961	GSE69602	SRP059187	SRR2052990	GSM1704582	Huh7 cells	Illumina HiSeq 2500	Ribosome-seq
PRJNA285961	GSE69602	SRP059187	SRR2052991	GSM1704583	Huh7 cells	Illumina HiSeq 2500	Ribosome-seq
PRJNA285961	GSE69602	SRP059187	SRR2052992	GSM1704584	Huh7 cells	Illumina HiSeq 2500	Ribosome-seq
PRJNA285961	GSE69602	SRP059187	SRR2052993	GSM1704585	Huh7 cells	Illumina HiSeq 2500	Ribosome-seq
PRJNA285961	GSE69602	SRP059187	SRR2052994	GSM1704586	Huh7 cells	Illumina HiSeq 2500	Ribosome-seq
PRJNA285961	GSE69602	SRP059187	SRR2052995	GSM1704587	Huh7 cells	Illumina HiSeq 2500	Ribosome-seq
PRJNA285961	GSE69602	SRP059187	SRR2052996	GSM1704588	Huh7 cells	Illumina HiSeq 2500	Ribosome-seq
PRJNA285961	GSE69602	SRP059187	SRR2052997	GSM1704589	Huh7 cells	Illumina HiSeq 2500	Ribosome-seq
PRJNA285961	GSE69602	SRP059187	SRR2052998	GSM1704590	Huh7 cells	Illumina HiSeq 2500	Ribosome-seq
PRJNA285961	GSE69602	SRP059187	SRR2052999	GSM1704591	Huh7 cells	Illumina HiSeq 2500	Ribosome-seq
PRJNA285961	GSE69602	SRP059187	SRR2053000	GSM1704592	Huh7 cells	Illumina HiSeq 2500	Ribosome-seq
PRJNA285961	GSE69602	SRP059187	SRR2053001	GSM1704593	Huh7 cells	Illumina HiSeq 2500	Ribosome-seq
PRJNA285961	GSE69602	SRP059187	SRR2053002	GSM1704594	Huh7 cells	Illumina HiSeq 2500	Ribosome-seq
PRJNA285961	GSE69602	SRP059187	SRR2053003	GSM1704595	Huh7 cells	Illumina HiSeq 2500	Ribosome-seq
PRJNA285961	GSE69602	SRP059187	SRR2053004	GSM1704596	Huh7 cells	Illumina HiSeq 2500	Ribosome-seq
PRJNA287112	GSE69906	SRP059531	SRR2064023	GSM1712277	Primary fibroblasts	Illumina HiSeq 2000	Ribosome-seq
PRJNA287112	GSE69906	SRP059531	SRR2064022	GSM1712276	Primary fibroblasts	Illumina HiSeq 2000	Ribosome-seq
PRJNA287112	GSE69906	SRP059531	SRR2064021	GSM1712275	Primary fibroblasts	Illumina HiSeq 2000	Ribosome-seq
PRJNA287112	GSE69906	SRP059531	SRR2064020	GSM1712274	Primary fibroblasts	Illumina HiSeq 2000	Ribosome-seq
PRJNA287112	GSE69906	SRP059531	SRR2064019	GSM1712273	Primary fibroblasts	Illumina HiSeq 2000	Ribosome-seq
PRJNA287112	GSE69906	SRP059531	SRR2064018	GSM1712272	Primary fibroblasts	Illumina HiSeq 2000	Ribosome-seq
PRJNA287112	GSE69906	SRP059531	SRR2064017	GSM1712271	Primary fibroblasts	Illumina HiSeq 2000	Ribosome-seq
PRJNA287137	GSE69923	SRP059548	SRR2064449	GSM1712843	MCF7	Illumina HiSeq 2000	Ribosome-seq
PRJNA287137	GSE69923	SRP059548	SRR2064452	GSM1712846	Hs578t	Illumina HiSeq 2000	Ribosome-seq
PRJNA287137	GSE69923	SRP059548	SRR2064454	GSM1712848	T47D	Illumina HiSeq 2000	Ribosome-seq
PRJNA287137	GSE69923	SRP059548	SRR2064456	GSM1712850	Hs578t	Illumina HiSeq 2000	Ribosome-seq
PRJNA287137	GSE69923	SRP059548	SRR2064450	GSM1712844	T47D	Illumina HiSeq 2000	Ribosome-seq
PRJNA287137	GSE69923	SRP059548	SRR2064451	GSM1712845	MDA-MB-231	Illumina HiSeq 2000	Ribosome-seq
PRJNA287137	GSE69923	SRP059548	SRR2064453	GSM1712847	MCF7	Illumina HiSeq 2000	Ribosome-seq
PRJNA287137	GSE69923	SRP059548	SRR2064455	GSM1712849	MDA-MB-231	Illumina HiSeq 2000	Ribosome-seq
PRJNA287879	GSE70211	SRP059825	SRR2075929	GSM1720807	HEK 293 T-REx cell	Illumina HiSeq 2000	Ribosome-seq
PRJNA287879	GSE70211	SRP059825	SRR2075938	GSM1720816	HEK 293 T-REx cell	Illumina HiSeq 2000	Ribosome-seq
PRJNA287879	GSE70211	SRP059825	SRR2075939	GSM1720817	HEK 293 T-REx cell	Illumina HiSeq 2000	Ribosome-seq
PRJNA287879	GSE70211	SRP059825	SRR2075937	GSM1720815	HEK 293 T-REx cell	Illumina HiSeq 2000	Ribosome-seq
PRJNA287879	GSE70211	SRP059825	SRR2075936	GSM1720814	HEK 293 T-REx cell	Illumina HiSeq 2000	Ribosome-seq
PRJNA287879	GSE70211	SRP059825	SRR2075935	GSM1720813	HEK 293 T-REx cell	Illumina HiSeq 2000	Ribosome-seq
PRJNA287879	GSE70211	SRP059825	SRR2075928	GSM1720806	HEK 293 T-REx cell	Illumina HiSeq 2000	Ribosome-seq
PRJNA287879	GSE70211	SRP059825	SRR2075925	GSM1720803	HEK 293 T-REx cell	Illumina HiSeq 2000	Ribosome-seq
PRJNA287879	GSE70211	SRP059825	SRR2075926	GSM1720804	HEK 293 T-REx cell	Illumina HiSeq 2000	Ribosome-seq
PRJNA287879	GSE70211	SRP059825	SRR2075927	GSM1720805	HEK 293 T-REx cell	Illumina HiSeq 2000	Ribosome-seq
PRJNA289569	GSE70802	SRP060676	SRR2096964	GSM1819217	HEK293-Flp-In-T-Rex	Illumina HiSeq 2500	Ribosome-seq
PRJNA289569	GSE70802	SRP060676	SRR2096965	GSM1819218	HEK293-Flp-In-T-Rex	Illumina HiSeq 2500	Ribosome-seq
PRJNA289569	GSE70802	SRP060676	SRR2096966	GSM1819219	HEK293-Flp-In-T-Rex	Illumina HiSeq 2500	Ribosome-seq
PRJNA289569	GSE70802	SRP060676	SRR2096967	GSM1819220	HEK293-Flp-In-T-Rex	Illumina HiSeq 2500	Ribosome-seq
PRJNA289569	GSE70802	SRP060676	SRR2096968	GSM1819221	HEK293-Flp-In-T-Rex	Illumina HiSeq 2500	Ribosome-seq
PRJNA289569	GSE70802	SRP060676	SRR2096969	GSM1819222	HEK293-Flp-In-T-Rex	Illumina HiSeq 2500	Ribosome-seq
PRJNA289569	GSE70802	SRP060676	SRR2096970	GSM1819223	HEK293-Flp-In-T-Rex	Illumina HiSeq 2500	Ribosome-seq
PRJNA289569	GSE70802	SRP060676	SRR2096971	GSM1819224	HEK293-Flp-In-T-Rex	Illumina HiSeq 2500	Ribosome-seq
PRJNA289569	GSE70802	SRP060676	SRR2096972	GSM1819225	HEK293-Flp-In-T-Rex	Illumina HiSeq 2500	Ribosome-seq
PRJNA289569	GSE70802	SRP060676	SRR2096973	GSM1819226	HEK293-Flp-In-T-Rex	Illumina HiSeq 2500	Ribosome-seq
PRJNA289569	GSE70802	SRP060676	SRR2096974	GSM1819227	HEK293-Flp-In-T-Rex	Illumina HiSeq 2500	Ribosome-seq
PRJNA289569	GSE70802	SRP060676	SRR2096975	GSM1819228	HEK293-Flp-In-T-Rex	Illumina HiSeq 2500	Ribosome-seq
PRJNA292020	GSE71763	SRP062074	SRR2146894	GSM1844760	CHL-1	Illumina HiSeq 2500	Ribosome-seq
PRJNA292020	GSE71763	SRP062074	SRR2146893	GSM1844759	CHL-1	Illumina HiSeq 2500	Ribosome-seq
PRJNA292020	GSE71763	SRP062074	SRR2146892	GSM1844758	CHL-1	Illumina HiSeq 2500	Ribosome-seq
PRJNA292020	GSE71763	SRP062074	SRR2146891	GSM1844757	CHL-1	Illumina HiSeq 2500	Ribosome-seq
PRJNA292020	GSE71763	SRP062074	SRR2146890	GSM1844756	CHL-1	Illumina HiSeq 2500	Ribosome-seq
PRJNA292020	GSE71763	SRP062074	SRR2146889	GSM1844755	CHL-1	Illumina HiSeq 2500	Ribosome-seq
PRJNA296059	GSE73136	SRP063852	SRR2433794	GSM1887643	HEK293	Illumina HiSeq 2000	Ribosome-seq
PRJNA297338	GSE73565	SRP064313	SRR2536838	GSM1898010	HeLa S3 cells	Illumina HiSeq 2000	Ribosome-seq
PRJNA297338	GSE73565	SRP064313	SRR2536863	GSM1898021	HeLa S3 cells	Illumina HiSeq 2000	Ribosome-seq
PRJNA297338	GSE73565	SRP064313	SRR2536864	GSM1898021	HeLa S3 cells	Illumina HiSeq 2000	Ribosome-seq
PRJNA297338	GSE73565	SRP064313	SRR2536865	GSM1898021	HeLa S3 cells	Illumina HiSeq 2000	Ribosome-seq
PRJNA297338	GSE73565	SRP064313	SRR2536866	GSM1898021	HeLa S3 cells	Illumina HiSeq 2000	Ribosome-seq
PRJNA297338	GSE73565	SRP064313	SRR2536867	GSM1898021	HeLa S3 cells	Illumina HiSeq 2000	Ribosome-seq
PRJNA297338	GSE73565	SRP064313	SRR2536858	GSM1898020	HeLa S3 cells	Illumina HiSeq 2000	Ribosome-seq
PRJNA297338	GSE73565	SRP064313	SRR2536859	GSM1898020	HeLa S3 cells	Illumina HiSeq 2000	Ribosome-seq
PRJNA297338	GSE73565	SRP064313	SRR2536860	GSM1898020	HeLa S3 cells	Illumina HiSeq 2000	Ribosome-seq
PRJNA297338	GSE73565	SRP064313	SRR2536861	GSM1898020	HeLa S3 cells	Illumina HiSeq 2000	Ribosome-seq
PRJNA297338	GSE73565	SRP064313	SRR2536862	GSM1898020	HeLa S3 cells	Illumina HiSeq 2000	Ribosome-seq
PRJNA297338	GSE73565	SRP064313	SRR2536857	GSM1898019	HeLa S3 cells	Illumina HiSeq 2000	Ribosome-seq
PRJNA297338	GSE73565	SRP064313	SRR2536856	GSM1898018	HeLa S3 cells	Illumina HiSeq 2000	Ribosome-seq
PRJNA297338	GSE73565	SRP064313	SRR2536840	GSM1898012	HeLa S3 cells	Illumina HiSeq 2000	Ribosome-seq
PRJNA297338	GSE73565	SRP064313	SRR2536841	GSM1898012	HeLa S3 cells	Illumina HiSeq 2000	Ribosome-seq
PRJNA297338	GSE73565	SRP064313	SRR2536842	GSM1898013	HeLa S3 cells	Illumina HiSeq 2000	Ribosome-seq
PRJNA297338	GSE73565	SRP064313	SRR2536843	GSM1898013	HeLa S3 cells	Illumina HiSeq 2000	Ribosome-seq
PRJNA297338	GSE73565	SRP064313	SRR2536844	GSM1898013	HeLa S3 cells	Illumina HiSeq 2000	Ribosome-seq
PRJNA297338	GSE73565	SRP064313	SRR2536845	GSM1898013	HeLa S3 cells	Illumina HiSeq 2000	Ribosome-seq
PRJNA297338	GSE73565	SRP064313	SRR2536846	GSM1898013	HeLa S3 cells	Illumina HiSeq 2000	Ribosome-seq
PRJNA297338	GSE73565	SRP064313	SRR2536839	GSM1898011	HeLa S3 cells	Illumina HiSeq 2000	Ribosome-seq
PRJNA299254	GSE74279	SRP065022	SRR2732970	GSM1916181	Jurkat T-lymphocytes	Illumina NextSeq 500	Ribosome-seq
PRJNA299254	GSE74279	SRP065022	SRR2733100	GSM1916182	Jurkat T-lymphocytes	Illumina NextSeq 500	Ribosome-seq
PRJNA300627	GSE74510	SRP065528	SRR2873530	GSM1921989	PC3	Illumina HiSeq 2500	Ribosome-seq
PRJNA300627	GSE74510	SRP065528	SRR2873531	GSM1921989	PC3	Illumina HiSeq 2500	Ribosome-seq
PRJNA300627	GSE74510	SRP065528	SRR2873532	GSM1921990	PC3	Illumina HiSeq 2500	Ribosome-seq
PRJNA300627	GSE74510	SRP065528	SRR2873533	GSM1921990	PC3	Illumina HiSeq 2500	Ribosome-seq
PRJNA300627	GSE74510	SRP065528	SRR2873534	GSM1921991	PC3	Illumina HiSeq 2500	Ribosome-seq
PRJNA300627	GSE74510	SRP065528	SRR2873535	GSM1921991	PC3	Illumina HiSeq 2500	Ribosome-seq
PRJNA300627	GSE74510	SRP065528	SRR2873536	GSM1921992	PC3	Illumina HiSeq 2500	Ribosome-seq
PRJNA300627	GSE74510	SRP065528	SRR2873537	GSM1921992	PC3	Illumina HiSeq 2500	Ribosome-seq
PRJNA300627	GSE74510	SRP065528	SRR2873538	GSM1921993	PC3	Illumina HiSeq 2500	Ribosome-seq
PRJNA300627	GSE74510	SRP065528	SRR2873539	GSM1921993	PC3	Illumina HiSeq 2500	Ribosome-seq
PRJNA300626	GSE74511	SRP065530	SRR2873686	GSM1921994	MCF7	Illumina MiSeq	Ribosome-seq
PRJNA300626	GSE74511	SRP065530	SRR2873687	GSM1921995	MCF7	Illumina MiSeq	Ribosome-seq
PRJNA300626	GSE74511	SRP065530	SRR2873688	GSM1921996	MCF7	Illumina MiSeq	Ribosome-seq
PRJNA300625	GSE74512	SRP065529	SRR2873689	GSM1921997	SUM159PT	Illumina HiSeq 2500	Ribosome-seq
PRJNA300625	GSE74512	SRP065529	SRR2873690	GSM1921997	SUM159PT	Illumina HiSeq 2500	Ribosome-seq
PRJNA300625	GSE74512	SRP065529	SRR2873691	GSM1921998	SUM159PT	Illumina HiSeq 2500	Ribosome-seq
PRJNA300625	GSE74512	SRP065529	SRR2873692	GSM1921998	SUM159PT	Illumina HiSeq 2500	Ribosome-seq
PRJNA300625	GSE74512	SRP065529	SRR2873693	GSM1921999	SUM159PT	Illumina HiSeq 2500	Ribosome-seq
PRJNA300625	GSE74512	SRP065529	SRR2873694	GSM1921999	SUM159PT	Illumina HiSeq 2500	Ribosome-seq
PRJNA300625	GSE74512	SRP065529	SRR2873695	GSM1922000	SUM159PT	Illumina HiSeq 2500	Ribosome-seq
PRJNA300625	GSE74512	SRP065529	SRR2873696	GSM1922000	SUM159PT	Illumina HiSeq 2500	Ribosome-seq
PRJNA300625	GSE74512	SRP065529	SRR2873697	GSM1922001	SUM159PT	Illumina HiSeq 2500	Ribosome-seq
PRJNA300625	GSE74512	SRP065529	SRR2873698	GSM1922001	SUM159PT	Illumina HiSeq 2500	Ribosome-seq
PRJNA300625	GSE74512	SRP065529	SRR2873699	GSM1922002	SUM159PT	Illumina HiSeq 2500	Ribosome-seq
PRJNA300625	GSE74512	SRP065529	SRR2873700	GSM1922002	SUM159PT	Illumina HiSeq 2500	Ribosome-seq
PRJNA300625	GSE74512	SRP065529	SRR2873701	GSM1922003	SUM159PT	Illumina HiSeq 2500	Ribosome-seq
PRJNA300625	GSE74512	SRP065529	SRR2873702	GSM1922003	SUM159PT	Illumina HiSeq 2500	Ribosome-seq
PRJNA300625	GSE74512	SRP065529	SRR2873703	GSM1922004	SUM159PT	Illumina HiSeq 2500	Ribosome-seq
PRJNA300625	GSE74512	SRP065529	SRR2873704	GSM1922004	SUM159PT	Illumina HiSeq 2500	Ribosome-seq
PRJNA303958	GSE75290	SRP066598	SRR2954800	GSM1948925	HapMap Lymphoblastoid Cell Line	Illumina HiSeq 2500	Ribosome-seq
PRJNA303958	GSE75290	SRP066598	SRR2954801	GSM1948926	HapMap Lymphoblastoid Cell Line	Illumina HiSeq 2500	Ribosome-seq
PRJNA305807	GSE75947	SRP067300	SRR2991181	GSM1970518	SH-SY5Y neuroblastoma cells	Illumina HiSeq 2000	Ribosome-seq
PRJNA314508	GSE78959	SRP071232	SRR3208871	GSM2082528	Embryonic stem cell-derived neurons	Illumina HiSeq 2500	Ribosome-seq
PRJNA314508	GSE78959	SRP071232	SRR3208870	GSM2082527	Embryonic stem cell-derived neurons	Illumina HiSeq 2500	Ribosome-seq
PRJNA314508	GSE78959	SRP071232	SRR3208868	GSM2082525	Embryonic stem cell-derived neurons	Illumina HiSeq 2500	Ribosome-seq
PRJNA314508	GSE78959	SRP071232	SRR3208869	GSM2082526	Embryonic stem cell-derived neurons	Illumina HiSeq 2500	Ribosome-seq
PRJNA314508	GSE78959	SRP071232	SRR3208867	GSM2082524	Embryonic stem cell-derived neurons	Illumina HiSeq 2500	Ribosome-seq
PRJNA314508	GSE78959	SRP071232	SRR3208866	GSM2082523	Embryonic stem cell-derived neurons	Illumina HiSeq 2500	Ribosome-seq
PRJNA314508	GSE78959	SRP071232	SRR3208865	GSM2082522	Embryonic stem cell-derived neurons	Illumina HiSeq 2500	Ribosome-seq
PRJNA314508	GSE78959	SRP071232	SRR3208864	GSM2082521	Embryonic stem cell-derived neurons	Illumina HiSeq 2500	Ribosome-seq
PRJNA314508	GSE78959	SRP071232	SRR3208875	GSM2082532	Embryonic stem cell-derived neurons	Illumina HiSeq 2500	Ribosome-seq
PRJNA314508	GSE78959	SRP071232	SRR3208874	GSM2082531	Embryonic stem cell-derived neurons	Illumina HiSeq 2500	Ribosome-seq
PRJNA314508	GSE78959	SRP071232	SRR3208873	GSM2082530	Embryonic stem cell-derived neurons	Illumina HiSeq 2500	Ribosome-seq
PRJNA314508	GSE78959	SRP071232	SRR3208872	GSM2082529	Embryonic stem cell-derived neurons	Illumina HiSeq 2500	Ribosome-seq
PRJNA314507	GSE78960	SRP071235	SRR3208926	GSM2082578	Embryonic stem cell-derived neurons	Illumina HiSeq 2500	Ribosome-seq
PRJNA314507	GSE78960	SRP071235	SRR3208925	GSM2082577	Embryonic stem cell-derived neurons	Illumina HiSeq 2500	Ribosome-seq
PRJNA314507	GSE78960	SRP071235	SRR3208922	GSM2082574	Embryonic stem cell-derived neurons	Illumina HiSeq 2500	Ribosome-seq
PRJNA314507	GSE78960	SRP071235	SRR3208921	GSM2082573	Embryonic stem cell-derived neurons	Illumina HiSeq 2500	Ribosome-seq
PRJNA314507	GSE78960	SRP071235	SRR3208918	GSM2082570	Embryonic stem cell-derived neurons	Illumina HiSeq 2500	Ribosome-seq
PRJNA314507	GSE78960	SRP071235	SRR3208917	GSM2082569	Embryonic stem cell-derived neurons	Illumina HiSeq 2500	Ribosome-seq
PRJNA314507	GSE78960	SRP071235	SRR3208914	GSM2082566	Embryonic stem cell-derived neurons	Illumina HiSeq 2500	Ribosome-seq
PRJNA314507	GSE78960	SRP071235	SRR3208913	GSM2082565	Embryonic stem cell-derived neurons	Illumina HiSeq 2500	Ribosome-seq
PRJNA314507	GSE78960	SRP071235	SRR3208910	GSM2082562	Embryonic stem cell-derived neurons	Illumina HiSeq 2500	Ribosome-seq
PRJNA314507	GSE78960	SRP071235	SRR3208909	GSM2082561	Embryonic stem cell-derived neurons	Illumina HiSeq 2500	Ribosome-seq
PRJNA314507	GSE78960	SRP071235	SRR3208906	GSM2082558	Embryonic stem cell-derived neurons	Illumina HiSeq 2500	Ribosome-seq
PRJNA314507	GSE78960	SRP071235	SRR3208905	GSM2082557	Embryonic stem cell-derived neurons	Illumina HiSeq 2500	Ribosome-seq
PRJNA314507	GSE78960	SRP071235	SRR3208902	GSM2082554	Embryonic stem cell-derived neurons	Illumina HiSeq 2500	Ribosome-seq
PRJNA314507	GSE78960	SRP071235	SRR3208901	GSM2082553	Embryonic stem cell-derived neurons	Illumina HiSeq 2500	Ribosome-seq
PRJNA314507	GSE78960	SRP071235	SRR3208898	GSM2082550	Embryonic stem cell-derived neurons	Illumina HiSeq 2500	Ribosome-seq
PRJNA314507	GSE78960	SRP071235	SRR3208897	GSM2082549	Embryonic stem cell-derived neurons	Illumina HiSeq 2500	Ribosome-seq
PRJNA314507	GSE78960	SRP071235	SRR3208894	GSM2082546	Embryonic stem cell-derived neurons	Illumina HiSeq 2500	Ribosome-seq
PRJNA314507	GSE78960	SRP071235	SRR3208893	GSM2082545	Embryonic stem cell-derived neurons	Illumina HiSeq 2500	Ribosome-seq
PRJNA314507	GSE78960	SRP071235	SRR3208890	GSM2082542	Embryonic stem cell-derived neurons	Illumina HiSeq 2500	Ribosome-seq
PRJNA314507	GSE78960	SRP071235	SRR3208889	GSM2082541	Embryonic stem cell-derived neurons	Illumina HiSeq 2500	Ribosome-seq
PRJNA314507	GSE78960	SRP071235	SRR3208886	GSM2082538	Embryonic stem cell-derived neurons	Illumina HiSeq 2500	Ribosome-seq
PRJNA314507	GSE78960	SRP071235	SRR3208885	GSM2082537	Embryonic stem cell-derived neurons	Illumina HiSeq 2500	Ribosome-seq
PRJNA314507	GSE78960	SRP071235	SRR3208882	GSM2082534	Embryonic stem cell-derived neurons	Illumina HiSeq 2500	Ribosome-seq
PRJNA314507	GSE78960	SRP071235	SRR3208881	GSM2082533	Embryonic stem cell-derived neurons	Illumina HiSeq 2500	Ribosome-seq
PRJNA316618	GSE79664	SRP072459	SRR3306583	GSM2100596	HeLa	Illumina HiSeq 2000	Ribosome-seq
PRJNA316618	GSE79664	SRP072459	SRR3306584	GSM2100597	HeLa	Illumina HiSeq 2000	Ribosome-seq
PRJNA316618	GSE79664	SRP072459	SRR3306585	GSM2100598	HeLa	Illumina HiSeq 2000	Ribosome-seq
PRJNA316618	GSE79664	SRP072459	SRR3306586	GSM2100599	HeLa	Illumina HiSeq 2000	Ribosome-seq
PRJNA316618	GSE79664	SRP072459	SRR3306587	GSM2100600	HeLa	Illumina HiSeq 2000	Ribosome-seq
PRJNA316618	GSE79664	SRP072459	SRR3306588	GSM2100601	HeLa	Illumina HiSeq 2000	Ribosome-seq
PRJNA316618	GSE79664	SRP072459	SRR3306589	GSM2100602	HeLa	Illumina HiSeq 2000	Ribosome-seq
PRJNA318051	GSE80156	SRP073116	SRR3356528	SRS1384311	HEK293	Illumina HiSeq 2000	Ribosome-seq
PRJNA318051	GSE80156	SRP073116	SRR3356527	SRS1384312	HEK293	Illumina HiSeq 2000	Ribosome-seq
PRJNA318051	GSE80156	SRP073116	SRR3356523	SRS1384316	HEK293	Illumina HiSeq 2000	Ribosome-seq
PRJNA321727	GSE81469	SRP075211	SRR3510616	GSM2152850	MCF7	Illumina HiSeq 2000	Ribosome-seq
PRJNA321727	GSE81469	SRP075211	SRR3510618	GSM2152852	MCF7	Illumina HiSeq 2000	Ribosome-seq
PRJNA324409	GSE82232	SRP076102	SRR3623932	GSM2186918	A549	Illumina HiSeq 2000	Ribosome-seq
PRJNA324409	GSE82232	SRP076102	SRR3623933	GSM2186919	A549	Illumina HiSeq 2000	Ribosome-seq
PRJNA324409	GSE82232	SRP076102	SRR3623934	GSM2186920	A549	Illumina HiSeq 2000	Ribosome-seq
PRJNA324409	GSE82232	SRP076102	SRR3623935	GSM2186921	A549	Illumina HiSeq 2000	Ribosome-seq
PRJNA324409	GSE82232	SRP076102	SRR3623936	GSM2186922	A549	Illumina HiSeq 2000	Ribosome-seq
PRJNA324409	GSE82232	SRP076102	SRR3623937	GSM2186923	A549	Illumina HiSeq 2000	Ribosome-seq
PRJNA324409	GSE82232	SRP076102	SRR3623938	GSM2186924	A549	Illumina HiSeq 2000	Ribosome-seq
PRJNA324409	GSE82232	SRP076102	SRR3623939	GSM2186925	A549	Illumina HiSeq 2000	Ribosome-seq
PRJNA324409	GSE82232	SRP076102	SRR3632670	GSM2188849	A549	Illumina HiSeq 2000	Ribosome-seq
PRJNA339577	GSE85864	SRP082436	SRR4045263	GSM2285896	platelet	Illumina HiSeq 2000	Ribosome-seq
PRJNA339577	GSE85864	SRP082436	SRR4045264	GSM2285897	platelet	Illumina HiSeq 2000	Ribosome-seq
PRJNA339577	GSE85864	SRP082436	SRR4045265	GSM2285898	platelet	Illumina HiSeq 2000	Ribosome-seq
PRJNA339577	GSE85864	SRP082436	SRR4045266	GSM2285899	reticulocyte	Illumina HiSeq 2000	Ribosome-seq
PRJNA339577	GSE85864	SRP082436	SRR4045267	GSM2285900	reticulocyte	Illumina HiSeq 2000	Ribosome-seq
PRJNA339577	GSE85864	SRP082436	SRR4045268	GSM2285901	reticulocyte	Illumina HiSeq 2000	Ribosome-seq
PRJNA339577	GSE85864	SRP082436	SRR4045269	GSM2285902	reticulocyte	Illumina HiSeq 2000	Ribosome-seq
PRJNA339577	GSE85864	SRP082436	SRR4045270	GSM2285903	K562 cells	Illumina HiSeq 2000	Ribosome-seq
PRJNA339577	GSE85864	SRP082436	SRR4045271	GSM2285904	K562 cells	Illumina HiSeq 2000	Ribosome-seq
PRJNA339577	GSE85864	SRP082436	SRR4045272	GSM2285905	K562 cells	Illumina HiSeq 2000	Ribosome-seq
PRJNA339577	GSE85864	SRP082436	SRR4045273	GSM2285906	K562 cells	Illumina HiSeq 2000	Ribosome-seq
PRJNA339577	GSE85864	SRP082436	SRR4045274	GSM2285907	K562 cells	Illumina HiSeq 2000	Ribosome-seq
PRJNA339577	GSE85864	SRP082436	SRR4045275	GSM2285908	K562 cells	Illumina HiSeq 2000	Ribosome-seq
PRJNA339577	GSE85864	SRP082436	SRR4045276	GSM2285909	Meg01 cells	Illumina HiSeq 2000	Ribosome-seq
PRJNA339577	GSE85864	SRP082436	SRR4045277	GSM2285910	Meg01 cells	Illumina HiSeq 2000	Ribosome-seq
PRJNA339577	GSE85864	SRP082436	SRR4045278	GSM2285911	Meg01 cells	Illumina HiSeq 2000	Ribosome-seq
PRJNA339577	GSE85864	SRP082436	SRR4045279	GSM2285912	K562 cells	Illumina HiSeq 2000	Ribosome-seq
PRJNA339577	GSE85864	SRP082436	SRR4045280	GSM2285913	K562 cells	Illumina HiSeq 2000	Ribosome-seq
PRJNA339577	GSE85864	SRP082436	SRR4045281	GSM2285914	K562 cells	Illumina HiSeq 2000	Ribosome-seq
PRJNA339577	GSE85864	SRP082436	SRR4045282	GSM2285915	K562 cells	Illumina HiSeq 2000	Ribosome-seq
PRJNA339577	GSE85864	SRP082436	SRR4045283	GSM2285916	K562 cells	Illumina HiSeq 2000	Ribosome-seq
PRJNA339577	GSE85864	SRP082436	SRR4045284	GSM2285917	K562 cells	Illumina HiSeq 2000	Ribosome-seq
PRJNA339577	GSE85864	SRP082436	SRR4045285	GSM2285918	K562 cells	Illumina HiSeq 2000	Ribosome-seq
PRJNA339577	GSE85864	SRP082436	SRR4045286	GSM2285919	K562 cells	Illumina HiSeq 2000	Ribosome-seq
PRJNA339577	GSE85864	SRP082436	SRR4045287	GSM2285920	K562 cells	Illumina HiSeq 2000	Ribosome-seq
PRJNA339577	GSE85864	SRP082436	SRR4045288	GSM2285921	K562 cells	Illumina HiSeq 2000	Ribosome-seq
PRJNA339577	GSE85864	SRP082436	SRR4045289	GSM2285922	K562 cells	Illumina HiSeq 2000	Ribosome-seq
PRJNA339577	GSE85864	SRP082436	SRR4045290	GSM2285923	K562 cells	Illumina HiSeq 2000	Ribosome-seq
PRJNA339577	GSE85864	SRP082436	SRR4045291	GSM2285924	Meg01 cells	Illumina HiSeq 2000	Ribosome-seq
PRJNA339577	GSE85864	SRP082436	SRR4045292	GSM2285925	Meg01 cells	Illumina HiSeq 2000	Ribosome-seq
PRJNA339577	GSE85864	SRP082436	SRR4045293	GSM2285926	Meg01 cells	Illumina HiSeq 2000	Ribosome-seq
PRJNA339577	GSE85864	SRP082436	SRR4045294	GSM2285927	Meg01 cells	Illumina HiSeq 2000	Ribosome-seq
PRJNA340948	GSE86214	SRP083699	SRR5099275	GSM2424851	HeLa	Illumina HiSeq 4000	Ribosome-seq
PRJNA340948	GSE86214	SRP083699	SRR5099276	GSM2424852	HeLa	Illumina HiSeq 4000	Ribosome-seq
PRJNA340948	GSE86214	SRP083699	SRR5099277	GSM2424853	HeLa	Illumina HiSeq 4000	Ribosome-seq
PRJNA340948	GSE86214	SRP083699	SRR5099278	GSM2424854	HeLa	Illumina HiSeq 4000	Ribosome-seq
PRJNA340948	GSE86214	SRP083699	SRR5099279	GSM2424855	HeLa	Illumina HiSeq 4000	Ribosome-seq
PRJNA340948	GSE86214	SRP083699	SRR5099280	GSM2424856	HeLa	Illumina HiSeq 4000	Ribosome-seq
PRJNA344393	GSE87328	SRP090415	SRR4293693	GSM2327825	HCT116	Illumina NextSeq 500	Ribosome-seq
PRJNA344393	GSE87328	SRP090415	SRR4293694	GSM2327826	HCT116	Illumina NextSeq 500	Ribosome-seq
PRJNA344393	GSE87328	SRP090415	SRR4293695	GSM2327827	HCT116	Illumina NextSeq 500	Ribosome-seq
PRJNA344393	GSE87328	SRP090415	SRR4293696	GSM2327828	HCT116	Illumina NextSeq 500	Ribosome-seq
PRJNA360112	GSE93133	SRP096025	SRR5144785	GSM2445294	Flp-In T-REx-293	Illumina HiScanSQ	Ribosome-seq
PRJNA360112	GSE93133	SRP096025	SRR5144786	GSM2445295	Flp-In T-REx-293	Illumina HiScanSQ	Ribosome-seq
PRJNA360112	GSE93133	SRP096025	SRR5144787	GSM2445296	Flp-In T-REx-293	Illumina HiScanSQ	Ribosome-seq
PRJNA360112	GSE93133	SRP096025	SRR5144788	GSM2445297	Flp-In T-REx-293	Illumina HiScanSQ	Ribosome-seq
PRJNA171327	NA	SRP014629	SRR618770	SAMN01093931	HEK293	Illumina HiSeq 2000	Ribosome-seq
PRJNA171327	NA	SRP014629	SRR618771	SAMN01093932	HEK293	Illumina HiSeq 2000	Ribosome-seq
PRJNA171327	NA	SRP014629	SRR964946	SAMN02343838	HEK293	Illumina HiSeq 2000	Ribosome-seq
PRJNA171327	NA	SRP014629	SRR618772	SAMN01093933	HEK293	Illumina HiSeq 2000	Ribosome-seq
PRJNA171327	NA	SRP014629	SRR618773	SAMN01093934	HEK293	Illumina HiSeq 2000	Ribosome-seq
PRJNA218051	NA	SRP029589	SRR970490	SAMN02344693	Hela	Illumina HiSeq 2000	Ribosome-seq
PRJNA218051	NA	SRP029589	SRR970538	SAMN02344694	Hela	Illumina HiSeq 2000	Ribosome-seq
PRJNA218051	NA	SRP029589	SRR970561	SAMN02344697	Hela	Illumina HiSeq 2000	Ribosome-seq
PRJNA218051	NA	SRP029589	SRR970565	SAMN02344698	Hela	Illumina HiSeq 2000	Ribosome-seq
PRJNA218051	NA	SRP029589	SRR970587	SAMN02344701	Hela	Illumina HiSeq 2000	Ribosome-seq
PRJNA218051	NA	SRP029589	SRR970588	SAMN02344702	Hela	Illumina HiSeq 2000	Ribosome-seq
PRJNA181016	NA	SRP017263	SRR619082	SAMN01816428	human embryonic kidney 293	Illumina Genome Analyzer II	Ribosome-seq
PRJNA181016	NA	SRP017263	SRR619083	SAMN01816429	human embryonic kidney 293	Illumina HiSeq 2000	Ribosome-seq
PRJNA181016	NA	SRP017263	SRR619084	SAMN01816430	human embryonic kidney 293	Illumina Genome Analyzer II	Ribosome-seq
PRJNA181016	NA	SRP017263	SRR619085	SAMN01816431	human embryonic kidney 293	Illumina HiSeq 2000	Ribosome-seq
PRJNA181016	NA	SRP017263	SRR619086	SAMN01816432	human embryonic kidney 293	Illumina Genome Analyzer II	Ribosome-seq
PRJNA181016	NA	SRP017263	SRR619087	SAMN01816433	human embryonic kidney 293	Illumina Genome Analyzer II	Ribosome-seq
PRJNA181016	NA	SRP017263	SRR619088	SAMN01816434	human embryonic kidney 293	Illumina HiSeq 2000	Ribosome-seq
PRJNA181016	NA	SRP017263	SRR619089	SAMN01816434	human embryonic kidney 293	Illumina HiSeq 2000	Ribosome-seq
PRJNA181016	NA	SRP017263	SRR619090	SAMN01816435	human embryonic kidney 293	Illumina HiSeq 2000	Ribosome-seq
PRJNA181016	NA	SRP017263	SRR619091	SAMN01816435	human embryonic kidney 293	Illumina HiSeq 2000	Ribosome-seq
PRJNA181016	NA	SRP017263	SRR619092	SAMN01816436	human embryonic kidney 293	Illumina HiSeq 2000	Ribosome-seq
PRJNA181016	NA	SRP017263	SRR619093	SAMN01816436	human embryonic kidney 293	Illumina HiSeq 2000	Ribosome-seq
PRJNA181016	NA	SRP017263	SRR619094	SAMN01816437	human embryonic kidney 293	Illumina HiSeq 2000	Ribosome-seq
PRJNA181016	NA	SRP017263	SRR619095	SAMN01816437	human embryonic kidney 293	Illumina HiSeq 2000	Ribosome-seq
PRJNA181016	NA	SRP017263	SRR619096	SAMN01816438	human embryonic kidney 293	Illumina Genome Analyzer II	Ribosome-seq
PRJNA181016	NA	SRP017263	SRR619097	SAMN01816439	human embryonic kidney 293	Illumina Genome Analyzer II	Ribosome-seq
PRJNA181016	NA	SRP017263	SRR619098	SAMN01816440	HeLa-tTA	Illumina HiSeq 2000	Ribosome-seq
PRJNA181016	NA	SRP017263	SRR619099	SAMN01816441	HeLa-tTA	Illumina HiSeq 2000	Ribosome-seq
PRJNA181016	NA	SRP017263	SRR619100	SAMN01816442	HeLa-tTA	Illumina HiSeq 2000	Ribosome-seq
PRJNA525736	NA	SRP188177	SRR10398097	SAMN13219193	human brain glioma tissues	Illumina HiSeq 4000	Ribosome-seq
PRJNA525736	NA	SRP188177	SRR10398098	SAMN13219192	human brain glioma tissues	Illumina HiSeq 4000	Ribosome-seq
PRJNA525736	NA	SRP188177	SRR10398099	SAMN13219191	human brain glioma tissues	Illumina HiSeq 4000	Ribosome-seq
PRJNA525736	NA	SRP188177	SRR10398100	SAMN13219190	human brain glioma tissues	Illumina HiSeq 4000	Ribosome-seq
PRJNA525736	NA	SRP188177	SRR10398101	SAMN13219189	human brain glioma tissues	Illumina HiSeq 4000	Ribosome-seq
PRJNA525736	NA	SRP188177	SRR10398102	SAMN13219188	human brain glioma tissues	Illumina HiSeq 4000	Ribosome-seq
PRJNA525736	NA	SRP188177	SRR10398103	SAMN13219187	human brain glioma tissues	Illumina HiSeq 4000	Ribosome-seq
PRJNA525736	NA	SRP188177	SRR10398104	SAMN13219186	human brain glioma tissues	Illumina HiSeq 4000	Ribosome-seq
PRJNA525736	NA	SRP188177	SRR10398105	SAMN13219203	human brain glioma tissues	Illumina HiSeq 4000	Ribosome-seq
PRJNA525736	NA	SRP188177	SRR10398106	SAMN13219202	human brain glioma tissues	Illumina HiSeq 4000	Ribosome-seq
PRJNA525736	NA	SRP188177	SRR10398107	SAMN13219201	human brain glioma tissues	Illumina HiSeq 4000	Ribosome-seq
PRJNA525736	NA	SRP188177	SRR10398108	SAMN13219200	human brain glioma tissues	Illumina HiSeq 4000	Ribosome-seq
PRJNA525736	NA	SRP188177	SRR10398109	SAMN13219199	human brain glioma tissues	Illumina HiSeq 4000	Ribosome-seq
PRJNA525736	NA	SRP188177	SRR10398110	SAMN13219198	human brain glioma tissues	Illumina HiSeq 4000	Ribosome-seq
PRJNA525736	NA	SRP188177	SRR10398111	SAMN13219197	human brain glioma tissues	Illumina HiSeq 4000	Ribosome-seq
PRJNA525736	NA	SRP188177	SRR10398112	SAMN13219196	human brain glioma tissues	Illumina HiSeq 4000	Ribosome-seq
PRJNA525736	NA	SRP188177	SRR10398113	SAMN13219195	human brain glioma tissues	Illumina HiSeq 4000	Ribosome-seq
PRJNA525736	NA	SRP188177	SRR10398114	SAMN13219194	human brain glioma tissues	Illumina HiSeq 4000	Ribosome-seq
PRJNA525736	NA	SRP188177	SRR10398115	SAMN13219185	human brain glioma tissues	Illumina HiSeq 4000	Ribosome-seq
PRJNA525736	NA	SRP188177	SRR10398116	SAMN13219184	human brain glioma tissues	Illumina HiSeq 4000	Ribosome-seq
PRJNA276073	GSE66135	SRP055413	SRR1813250	GSM1614896	LCL14	Ion Torrent Proton	Polysome-seq
PRJNA276073	GSE66135	SRP055413	SRR1813252	GSM1614898	LCL19	Ion Torrent Proton	Polysome-seq
PRJNA276073	GSE66135	SRP055413	SRR1813254	GSM1614900	LCL31	Ion Torrent Proton	Polysome-seq
PRJNA285284	GSE69352	SRP058841	SRR2044112	GSM1698472	HEK293T	Illumina HiSeq 2513	Polysome-seq
PRJNA285284	GSE69352	SRP058841	SRR2044113	GSM1698473	HEK293T	Illumina HiSeq 2511	Polysome-seq
PRJNA285284	GSE69352	SRP058841	SRR2044114	GSM1698474	HEK293T	Illumina HiSeq 2505	Polysome-seq
PRJNA285284	GSE69352	SRP058841	SRR2044115	GSM1698475	HEK293T	Illumina HiSeq 2503	Polysome-seq
PRJNA285284	GSE69352	SRP058841	SRR2044116	GSM1698476	HEK293T	Illumina HiSeq 2509	Polysome-seq
PRJNA285284	GSE69352	SRP058841	SRR2044117	GSM1698477	HEK293T	Illumina HiSeq 2507	Polysome-seq
PRJNA285284	GSE69352	SRP058841	SRR2044118	GSM1698478	HEK293T	Illumina HiSeq 2501	Polysome-seq
PRJNA285284	GSE69352	SRP058841	SRR2044121	GSM1698481	HEK293T	Illumina HiSeq 2512	Polysome-seq
PRJNA285284	GSE69352	SRP058841	SRR2044122	GSM1698482	HEK293T	Illumina HiSeq 2510	Polysome-seq
PRJNA285284	GSE69352	SRP058841	SRR2044123	GSM1698483	HEK293T	Illumina HiSeq 2504	Polysome-seq
PRJNA285284	GSE69352	SRP058841	SRR2044124	GSM1698484	HEK293T	Illumina HiSeq 2502	Polysome-seq
PRJNA285284	GSE69352	SRP058841	SRR2044125	GSM1698485	HEK293T	Illumina HiSeq 2508	Polysome-seq
PRJNA285284	GSE69352	SRP058841	SRR2044126	GSM1698486	HEK293T	Illumina HiSeq 2506	Polysome-seq
PRJNA285284	GSE69352	SRP058841	SRR2044127	GSM1698487	HEK293T	Illumina HiSeq 2500	Polysome-seq
PRJNA311600	GSE77808	SRP069884	SRR3161797	GSM2059894	NK Cells	Illumina HiSeq 2500	Polysome-seq
PRJNA311600	GSE77808	SRP069884	SRR3161799	GSM2059896	NK Cells	Illumina HiSeq 2500	Polysome-seq
PRJNA311600	GSE77808	SRP069884	SRR3161801	GSM2059898	NK Cells	Illumina HiSeq 2500	Polysome-seq
PRJNA311600	GSE77808	SRP069884	SRR3161803	GSM2059900	NK Cells	Illumina HiSeq 2500	Polysome-seq
PRJNA311600	GSE77808	SRP069884	SRR3161805	GSM2059902	NK Cells	Illumina HiSeq 2500	Polysome-seq
PRJNA311600	GSE77808	SRP069884	SRR3161807	GSM2059904	NK Cells	Illumina HiSeq 2500	Polysome-seq
PRJNA311600	GSE77808	SRP069884	SRR3161809	GSM2059906	NK Cells	Illumina HiSeq 2500	Polysome-seq
PRJNA311600	GSE77808	SRP069884	SRR3161811	GSM2059908	NK Cells	Illumina HiSeq 2500	Polysome-seq
PRJNA311600	GSE77808	SRP069884	SRR3161813	GSM2059910	NK Cells	Illumina HiSeq 2500	Polysome-seq
PRJNA311600	GSE77808	SRP069884	SRR3161815	GSM2059912	NK Cells	Illumina HiSeq 2500	Polysome-seq
PRJNA311600	GSE77808	SRP069884	SRR3161817	GSM2059914	NK Cells	Illumina HiSeq 2500	Polysome-seq
PRJNA311600	GSE77808	SRP069884	SRR3161819	GSM2059916	NK Cells	Illumina HiSeq 2500	Polysome-seq
PRJNA311600	GSE77808	SRP069884	SRR3161821	GSM2059918	NK Cells	Illumina HiSeq 2500	Polysome-seq
PRJNA311600	GSE77808	SRP069884	SRR3161823	GSM2059920	NK Cells	Illumina HiSeq 2500	Polysome-seq
PRJNA311600	GSE77808	SRP069884	SRR3161825	GSM2059922	NK Cells	Illumina HiSeq 2500	Polysome-seq
PRJNA311600	GSE77808	SRP069884	SRR3161827	GSM2059924	NK Cells	Illumina HiSeq 2500	Polysome-seq
PRJNA311600	GSE77808	SRP069884	SRR3161829	GSM2059926	NK Cells	Illumina HiSeq 2500	Polysome-seq
PRJNA311600	GSE77808	SRP069884	SRR3161831	GSM2059928	NK Cells	Illumina HiSeq 2500	Polysome-seq
PRJNA311600	GSE77808	SRP069884	SRR3161833	GSM2059930	NK Cells	Illumina HiSeq 2500	Polysome-seq
PRJNA311600	GSE77808	SRP069884	SRR3161835	GSM2059932	NK Cells	Illumina HiSeq 2500	Polysome-seq
PRJNA319025	GSE80467	SRP073613	SRR3405770	GSM2127897	ESC H9	Illumina HiSeq 2000	Polysome-seq
PRJNA319025	GSE80467	SRP073613	SRR3405771	GSM2127898	ESC H9	Illumina HiSeq 2000	Polysome-seq
PRJNA319025	GSE80467	SRP073613	SRR3405774	GSM2127901	ESC H9	Illumina HiSeq 2000	Polysome-seq
PRJNA319025	GSE80467	SRP073613	SRR3405775	GSM2127902	ESC H9	Illumina HiSeq 2000	Polysome-seq
PRJNA321727	GSE81469	SRP075211	SRR3510617	GSM2152851	MCF7	Illumina HiSeq 2000	Polysome-seq
PRJNA321727	GSE81469	SRP075211	SRR3510619	GSM2152853	MCF7	Illumina HiSeq 2000	Polysome-seq
PRJNA337894	GSE85214	SRP081022	SRR4000600	GSM2261514	Bronchial Epithelial Cells	Illumina HiSeq 2500	Polysome-seq
PRJNA337894	GSE85214	SRP081022	SRR4000602	GSM2261516	Bronchial Epithelial Cells	Illumina HiSeq 2500	Polysome-seq
PRJNA337894	GSE85214	SRP081022	SRR4000603	GSM2261517	Bronchial Epithelial Cells	Illumina HiSeq 2500	Polysome-seq
PRJNA337894	GSE85214	SRP081022	SRR4000605	GSM2261519	Bronchial Epithelial Cells	Illumina HiSeq 2500	Polysome-seq
PRJNA337894	GSE85214	SRP081022	SRR4000608	GSM2261522	Bronchial Epithelial Cells	Illumina HiSeq 2500	Polysome-seq
PRJNA337894	GSE85214	SRP081022	SRR4000610	GSM2261524	Bronchial Epithelial Cells	Illumina HiSeq 2500	Polysome-seq
PRJNA337894	GSE85214	SRP081022	SRR4000612	GSM2261526	Bronchial Epithelial Cells	Illumina HiSeq 2500	Polysome-seq
PRJNA337894	GSE85214	SRP081022	SRR4000614	GSM2261528	Bronchial Epithelial Cells	Illumina HiSeq 2500	Polysome-seq
PRJNA337894	GSE85214	SRP081022	SRR4000617	GSM2261531	Bronchial Epithelial Cells	Illumina HiSeq 2500	Polysome-seq
PRJNA337894	GSE85214	SRP081022	SRR4000618	GSM2261532	Bronchial Epithelial Cells	Illumina HiSeq 2500	Polysome-seq
PRJNA337894	GSE85214	SRP081022	SRR4000620	GSM2261534	Bronchial Epithelial Cells	Illumina HiSeq 2500	Polysome-seq
PRJNA337894	GSE85214	SRP081022	SRR4000622	GSM2261536	Bronchial Epithelial Cells	Illumina HiSeq 2500	Polysome-seq
PRJNA337894	GSE85214	SRP081022	SRR4000623	GSM2261537	Bronchial Epithelial Cells	Illumina HiSeq 2500	Polysome-seq
PRJNA340954	GSE86219	SRP083725	SRR4098374	GSM2298374	HCT116	Ion Torrent Proton	Polysome-seq
PRJNA340954	GSE86219	SRP083725	SRR4098376	GSM2298375	HCT116	Ion Torrent Proton	Polysome-seq
PRJNA340954	GSE86219	SRP083725	SRR4098378	GSM2298376	HCT116	Ion Torrent Proton	Polysome-seq
PRJNA340954	GSE86219	SRP083725	SRR4098380	GSM2298377	HCT116	Ion Torrent Proton	Polysome-seq
PRJNA340954	GSE86219	SRP083725	SRR4098381	GSM2298378	MCF7	Ion Torrent Proton	Polysome-seq
PRJNA340954	GSE86219	SRP083725	SRR4098382	GSM2298379	MCF7	Ion Torrent Proton	Polysome-seq
PRJNA340954	GSE86219	SRP083725	SRR4098383	GSM2298380	MCF7	Ion Torrent Proton	Polysome-seq
PRJNA340954	GSE86219	SRP083725	SRR4098384	GSM2298381	MCF7	Ion Torrent Proton	Polysome-seq
PRJNA340954	GSE86219	SRP083725	SRR4098385	GSM2298382	SJSA	Ion Torrent Proton	Polysome-seq
PRJNA340954	GSE86219	SRP083725	SRR4098386	GSM2298383	SJSA	Ion Torrent Proton	Polysome-seq
PRJNA340954	GSE86219	SRP083725	SRR4098387	GSM2298384	SJSA	Ion Torrent Proton	Polysome-seq
PRJNA340954	GSE86219	SRP083725	SRR4098388	GSM2298385	SJSA	Ion Torrent Proton	Polysome-seq
PRJNA371832	GSE94693	SRP099078	SRR5238941	GSM2481009	Glioblastoma stem-like cells	Illumina HiSeq 2500	Polysome-seq
PRJNA371832	GSE94693	SRP099078	SRR5238942	GSM2481010	Glioblastoma stem-like cells	Illumina HiSeq 2500	Polysome-seq
PRJNA371832	GSE94693	SRP099078	SRR5238943	GSM2481011	Glioblastoma stem-like cells	Illumina HiSeq 2500	Polysome-seq
PRJNA371832	GSE94693	SRP099078	SRR5238944	GSM2481012	Glioblastoma stem-like cells	Illumina HiSeq 2500	Polysome-seq
PRJNA371832	GSE94693	SRP099078	SRR5238946	GSM2481013	Glioblastoma stem-like cells	Illumina HiSeq 2500	Polysome-seq
PRJNA371832	GSE94693	SRP099078	SRR5238947	GSM2481014	Glioblastoma stem-like cells	Illumina HiSeq 2500	Polysome-seq
PRJNA371832	GSE94693	SRP099078	SRR5238948	GSM2481015	Glioblastoma stem-like cells	Illumina HiSeq 2500	Polysome-seq
PRJNA371832	GSE94693	SRP099078	SRR5238949	GSM2481016	Glioblastoma stem-like cells	Illumina HiSeq 2500	Polysome-seq
PRJNA371832	GSE94693	SRP099078	SRR5238950	GSM2481017	Glioblastoma stem-like cells	Illumina HiSeq 2500	Polysome-seq
PRJNA371832	GSE94693	SRP099078	SRR5238951	GSM2481018	Glioblastoma stem-like cells	Illumina HiSeq 2500	Polysome-seq
PRJNA371832	GSE94693	SRP099078	SRR5238952	GSM2481019	Glioblastoma stem-like cells	Illumina HiSeq 2500	Polysome-seq
PRJNA371832	GSE94693	SRP099078	SRR5238953	GSM2481020	Glioblastoma stem-like cells	Illumina HiSeq 2500	Polysome-seq
PRJNA389466	GSE99745	SRP108720	SRR5651011	GSM2651142	N-TERT	Illumina NextSeq 500	Polysome-seq
PRJNA389466	GSE99745	SRP108720	SRR5651012	GSM2651143	N-TERT	Illumina NextSeq 500	Polysome-seq
PRJNA389466	GSE99745	SRP108720	SRR5651013	GSM2651144	N-TERT	Illumina NextSeq 500	Polysome-seq
PRJNA389466	GSE99745	SRP108720	SRR5651020	GSM2651151	N-TERT	Illumina NextSeq 500	Polysome-seq
PRJNA389466	GSE99745	SRP108720	SRR5651021	GSM2651152	N-TERT	Illumina NextSeq 500	Polysome-seq
PRJNA389466	GSE99745	SRP108720	SRR5651022	GSM2651153	N-TERT	Illumina NextSeq 500	Polysome-seq
PRJNA390060	GSE99909	SRP108979	SRR5666629	GSM2664062	HCT116	Illumina HiSeq 2500	Polysome-seq
PRJNA390060	GSE99909	SRP108979	SRR5666630	GSM2664063	HCT116	Illumina HiSeq 2500	Polysome-seq
PRJNA390060	GSE99909	SRP108979	SRR5666631	GSM2664064	HCT116	Illumina HiSeq 2500	Polysome-seq
PRJNA390060	GSE99909	SRP108979	SRR5666632	GSM2664065	HCT116	Illumina HiSeq 2500	Polysome-seq
PRJNA390060	GSE99909	SRP108979	SRR5666635	GSM2664068	HCT116	Illumina HiSeq 2500	Polysome-seq
PRJNA390060	GSE99909	SRP108979	SRR5666636	GSM2664069	HCT116	Illumina HiSeq 2500	Polysome-seq
PRJNA390060	GSE99909	SRP108979	SRR5666637	GSM2664070	HCT116	Illumina HiSeq 2500	Polysome-seq
PRJNA390060	GSE99909	SRP108979	SRR5666638	GSM2664071	HCT116	Illumina HiSeq 2500	Polysome-seq
PRJNA390060	GSE99909	SRP108979	SRR5666641	GSM2664074	HCT116	Illumina HiSeq 2500	Polysome-seq
PRJNA390060	GSE99909	SRP108979	SRR5666642	GSM2664075	HCT116	Illumina HiSeq 2500	Polysome-seq
PRJNA390060	GSE99909	SRP108979	SRR5666643	GSM2664076	HCT116	Illumina HiSeq 2500	Polysome-seq
PRJNA390060	GSE99909	SRP108979	SRR5666644	GSM2664077	HCT116	Illumina HiSeq 2500	Polysome-seq
PRJNA390060	GSE99909	SRP108979	SRR5666647	GSM2664080	HCT116	Illumina HiSeq 2500	Polysome-seq
PRJNA390060	GSE99909	SRP108979	SRR5666648	GSM2664081	HCT116	Illumina HiSeq 2500	Polysome-seq
PRJNA390060	GSE99909	SRP108979	SRR5666649	GSM2664082	HCT116	Illumina HiSeq 2500	Polysome-seq
PRJNA390060	GSE99909	SRP108979	SRR5666650	GSM2664083	HCT116	Illumina HiSeq 2500	Polysome-seq
PRJNA390315	GSE100007	SRP109126	SRR5680876	GSM2667750	Human embryonic stem cells (hESC)	Illumina HiSeq 4000	Polysome-seq
PRJNA390315	GSE100007	SRP109126	SRR5680877	GSM2667751	Human embryonic stem cells (hESC)	Illumina HiSeq 4000	Polysome-seq
PRJNA390315	GSE100007	SRP109126	SRR5680881	GSM2667755	Neural progenitor cells (NPC)	Illumina HiSeq 4000	Polysome-seq
PRJNA390315	GSE100007	SRP109126	SRR5680882	GSM2667756	Neural progenitor cells (NPC)	Illumina HiSeq 4000	Polysome-seq
PRJNA390315	GSE100007	SRP109126	SRR5680886	GSM2667760	Neural cultures (14 days)	Illumina HiSeq 4000	Polysome-seq
PRJNA390315	GSE100007	SRP109126	SRR5680887	GSM2667761	Neural cultures (14 days)	Illumina HiSeq 4000	Polysome-seq
PRJNA390315	GSE100007	SRP109126	SRR5680891	GSM2667765	Human embryonic stem cells (hESC)	Illumina HiSeq 4000	Polysome-seq
PRJNA390315	GSE100007	SRP109126	SRR5680892	GSM2667766	Human embryonic stem cells (hESC)	Illumina HiSeq 4000	Polysome-seq
PRJNA390315	GSE100007	SRP109126	SRR5680896	GSM2667770	Neural progenitor cells (NPC)	Illumina HiSeq 4000	Polysome-seq
PRJNA390315	GSE100007	SRP109126	SRR5680897	GSM2667771	Neural progenitor cells (NPC)	Illumina HiSeq 4000	Polysome-seq
PRJNA390315	GSE100007	SRP109126	SRR5680901	GSM2667775	Neural cultures (14 days)	Illumina HiSeq 4000	Polysome-seq
PRJNA390315	GSE100007	SRP109126	SRR5680902	GSM2667776	Neural cultures (14 days)	Illumina HiSeq 4000	Polysome-seq
PRJNA390315	GSE100007	SRP109126	SRR5680906	GSM2667780	Neural cultures (50 days)	Illumina HiSeq 4000	Polysome-seq
PRJNA390315	GSE100007	SRP109126	SRR5680907	GSM2667781	Neural cultures (50 days)	Illumina HiSeq 4000	Polysome-seq
PRJNA390315	GSE100007	SRP109126	SRR5680911	GSM2667785	Neural cultures (50 days)	Illumina HiSeq 4000	Polysome-seq
PRJNA390315	GSE100007	SRP109126	SRR5680912	GSM2667786	Neural cultures (50 days)	Illumina HiSeq 4000	Polysome-seq
PRJNA394611	GSE101485	SRP112341	SRR5830116	GSM2704286	stem cell cultures	Illumina HiSeq 2000	Polysome-seq
PRJNA394611	GSE101485	SRP112341	SRR5830117	GSM2704287	stem cell cultures	Illumina HiSeq 2000	Polysome-seq
PRJNA394611	GSE101485	SRP112341	SRR5830118	GSM2704288	stem cell cultures	Illumina HiSeq 2000	Polysome-seq
PRJNA394611	GSE101485	SRP112341	SRR5830119	GSM2704289	stem cell cultures	Illumina HiSeq 2000	Polysome-seq
PRJNA394611	GSE101485	SRP112341	SRR5830120	GSM2704290	stem cell cultures	Illumina HiSeq 2000	Polysome-seq
PRJNA394611	GSE101485	SRP112341	SRR5830121	GSM2704291	stem cell cultures	Illumina HiSeq 2000	Polysome-seq
PRJNA397443	GSE102336	SRP114978	SRR5907127	GSM2734908	HepG2	Illumina HiSeq 4000	Polysome-seq
PRJNA397443	GSE102336	SRP114978	SRR5907128	GSM2734909	HepG2	Illumina HiSeq 4000	Polysome-seq
PRJNA397443	GSE102336	SRP114978	SRR5907129	GSM2734910	HepG2	Illumina HiSeq 4000	Polysome-seq
PRJNA397443	GSE102336	SRP114978	SRR5907130	GSM2734911	HepG2	Illumina HiSeq 4000	Polysome-seq
PRJNA397443	GSE102336	SRP114978	SRR5907131	GSM2734912	HepG2	Illumina HiSeq 4000	Polysome-seq
PRJNA397443	GSE102336	SRP114978	SRR5907132	GSM2734913	HepG2	Illumina HiSeq 4000	Polysome-seq
PRJNA397443	GSE102336	SRP114978	SRR5907133	GSM2734914	HepG2	Illumina HiSeq 4000	Polysome-seq
PRJNA397443	GSE102336	SRP114978	SRR5907134	GSM2734915	HepG2	Illumina HiSeq 4000	Polysome-seq
PRJNA397443	GSE102336	SRP114978	SRR5907135	GSM2734916	HepG2	Illumina HiSeq 4000	Polysome-seq
PRJNA397443	GSE102336	SRP114978	SRR5907136	GSM2734917	HepG2	Illumina HiSeq 4000	Polysome-seq
PRJNA397443	GSE102336	SRP114978	SRR5907137	GSM2734918	HepG2	Illumina HiSeq 4000	Polysome-seq
PRJNA397443	GSE102336	SRP114978	SRR5907138	GSM2734919	HepG2	Illumina HiSeq 4000	Polysome-seq
PRJNA412005	GSE104193	SRP118788	SRR6068878	GSM2791564	MCF10A	Illumina HiSeq 2000	Polysome-seq
PRJNA412005	GSE104193	SRP118788	SRR6068879	GSM2791565	MCF10A	Illumina HiSeq 2000	Polysome-seq
PRJNA412005	GSE104193	SRP118788	SRR6068880	GSM2791566	MCF10A	Illumina HiSeq 2000	Polysome-seq
PRJNA412005	GSE104193	SRP118788	SRR6068881	GSM2791567	MCF10A	Illumina HiSeq 2000	Polysome-seq
PRJNA412005	GSE104193	SRP118788	SRR6068886	GSM2791572	MCF10A	Illumina HiSeq 2000	Polysome-seq
PRJNA412005	GSE104193	SRP118788	SRR6068887	GSM2791573	MCF10A	Illumina HiSeq 2000	Polysome-seq
PRJNA412005	GSE104193	SRP118788	SRR6068888	GSM2791574	MCF10A	Illumina HiSeq 2000	Polysome-seq
PRJNA412005	GSE104193	SRP118788	SRR6068889	GSM2791575	MCF10A	Illumina HiSeq 2000	Polysome-seq
PRJNA412005	GSE104193	SRP118788	SRR6068894	GSM2791580	MDA-MB-231	Illumina HiSeq 2000	Polysome-seq
PRJNA412005	GSE104193	SRP118788	SRR6068895	GSM2791581	MDA-MB-231	Illumina HiSeq 2000	Polysome-seq
PRJNA412005	GSE104193	SRP118788	SRR6068896	GSM2791582	MDA-MB-231	Illumina HiSeq 2000	Polysome-seq
PRJNA412005	GSE104193	SRP118788	SRR6068897	GSM2791583	MDA-MB-231	Illumina HiSeq 2000	Polysome-seq
PRJNA412005	GSE104193	SRP118788	SRR6068902	GSM2791588	MDA-MB-231	Illumina HiSeq 2000	Polysome-seq
PRJNA412005	GSE104193	SRP118788	SRR6068903	GSM2791589	MDA-MB-231	Illumina HiSeq 2000	Polysome-seq
PRJNA412005	GSE104193	SRP118788	SRR6068904	GSM2791590	MDA-MB-231	Illumina HiSeq 2000	Polysome-seq
PRJNA412005	GSE104193	SRP118788	SRR6068905	GSM2791591	MDA-MB-231	Illumina HiSeq 2000	Polysome-seq
PRJNA418402	GSE106899	SRP125001	SRR6292236	GSM2857268	Lung tumor tissue_LU2756A	Illumina HiSeq 2000	Polysome-seq
PRJNA418402	GSE106899	SRP125001	SRR6292238	GSM2857270	Tissue adjacent to lung tumor_LU2756B	Illumina HiSeq 2000	Polysome-seq
PRJNA418402	GSE106899	SRP125001	SRR6292240	GSM2857272	Emphysematous lung from non-cancer lungs_276977	Illumina HiSeq 2000	Polysome-seq
PRJNA418402	GSE106899	SRP125001	SRR6292242	GSM2857274	Emphysematous lung from non-cancer lungs_295167	Illumina HiSeq 2000	Polysome-seq
PRJNA418402	GSE106899	SRP125001	SRR6292244	GSM2857276	Lung tumor tissue_LU2465A	Illumina HiSeq 2000	Polysome-seq
PRJNA418402	GSE106899	SRP125001	SRR6292246	GSM2857278	Tissue adjacent to lung tumor_LU2465B	Illumina HiSeq 2000	Polysome-seq
PRJNA418402	GSE106899	SRP125001	SRR6292248	GSM2857280	Emphysematous lung from non-cancer lungs_291578	Illumina HiSeq 2000	Polysome-seq
PRJNA418402	GSE106899	SRP125001	SRR6292250	GSM2857282	Emphysematous lung from non-cancer lungs_235584	Illumina HiSeq 2000	Polysome-seq
PRJNA418402	GSE106899	SRP125001	SRR6292252	GSM2857284	Lung tumor tissue_LU1795A	Illumina HiSeq 2000	Polysome-seq
PRJNA418402	GSE106899	SRP125001	SRR6292254	GSM2857286	Tissue adjacent to lung tumor_LU1795B	Illumina HiSeq 2000	Polysome-seq
PRJNA418402	GSE106899	SRP125001	SRR6292256	GSM2857288	Emphysematous lung from non-cancer lungs_182894	Illumina HiSeq 2000	Polysome-seq
PRJNA418402	GSE106899	SRP125001	SRR6292258	GSM2857290	Emphysematous lung from non-cancer lungs_223106	Illumina HiSeq 2000	Polysome-seq
PRJNA418402	GSE106899	SRP125001	SRR6292260	GSM2857292	Lung tumor tissue_LU1577A	Illumina HiSeq 2000	Polysome-seq
PRJNA418402	GSE106899	SRP125001	SRR6292262	GSM2857294	Tissue adjacent to lung tumor_LU1577B	Illumina HiSeq 2000	Polysome-seq
PRJNA418402	GSE106899	SRP125001	SRR6292264	GSM2857296	Lung tumor tissue_LU1551A	Illumina HiSeq 2000	Polysome-seq
PRJNA418402	GSE106899	SRP125001	SRR6292266	GSM2857298	Tissue adjacent to lung tumor_LU1551B	Illumina HiSeq 2000	Polysome-seq
PRJNA418402	GSE106899	SRP125001	SRR6292268	GSM2857300	Lung tumor tissue_LU2531A	Illumina HiSeq 2000	Polysome-seq
PRJNA418402	GSE106899	SRP125001	SRR6292270	GSM2857302	Tissue adjacent to lung tumor_LU2531B	Illumina HiSeq 2000	Polysome-seq
PRJNA418402	GSE106899	SRP125001	SRR6292272	GSM2857304	Lung tumor tissue_LU1654A	Illumina HiSeq 2000	Polysome-seq
PRJNA418402	GSE106899	SRP125001	SRR6292274	GSM2857306	Tissue adjacent to lung tumor_LU1654B	Illumina HiSeq 2000	Polysome-seq
PRJNA418402	GSE106899	SRP125001	SRR6292276	GSM2857308	Lung tumor tissue_LU1675A	Illumina HiSeq 2000	Polysome-seq
PRJNA418402	GSE106899	SRP125001	SRR6292278	GSM2857310	Tissue adjacent to lung tumor_LU1675B	Illumina HiSeq 2000	Polysome-seq
PRJNA418402	GSE106899	SRP125001	SRR6292280	GSM2857312	Emphysematous lung from non-cancer lungs_192270	Illumina HiSeq 2000	Polysome-seq
PRJNA418402	GSE106899	SRP125001	SRR6292282	GSM2857314	Emphysematous lung from non-cancer lungs_201128	Illumina HiSeq 2000	Polysome-seq
PRJNA418402	GSE106899	SRP125001	SRR6292284	GSM2857316	Lung tumor tissue_LU1228A	Illumina HiSeq 2000	Polysome-seq
PRJNA418402	GSE106899	SRP125001	SRR6292286	GSM2857318	Tissue adjacent to lung tumor_LU1228B	Illumina HiSeq 2000	Polysome-seq
PRJNA418402	GSE106899	SRP125001	SRR6292288	GSM2857320	Lung tumor tissue_LU1517A	Illumina HiSeq 2000	Polysome-seq
PRJNA418402	GSE106899	SRP125001	SRR6292290	GSM2857322	Tissue adjacent to lung tumor_LU1517B	Illumina HiSeq 2000	Polysome-seq
PRJNA418402	GSE106899	SRP125001	SRR6292292	GSM2857324	Emphysematous lung from non-cancer lungs_243699	Illumina HiSeq 2000	Polysome-seq
PRJNA418402	GSE106899	SRP125001	SRR6292294	GSM2857326	Emphysematous lung from non-cancer lungs_266688	Illumina HiSeq 2000	Polysome-seq
PRJNA418402	GSE106899	SRP125001	SRR6292296	GSM2857328	Lung tumor tissue_LU1689A	Illumina HiSeq 2000	Polysome-seq
PRJNA418402	GSE106899	SRP125001	SRR6292298	GSM2857330	Tissue adjacent to lung tumor_LU1689B	Illumina HiSeq 2000	Polysome-seq
PRJNA418402	GSE106899	SRP125001	SRR6292300	GSM2857332	Emphysematous lung from non-cancer lungs_232532	Illumina HiSeq 2000	Polysome-seq
PRJNA420692	GSE107590	SRP125951	SRR6337443	GSM2871734	MCF7	Illumina HiSeq 2000	Polysome-seq
PRJNA420692	GSE107590	SRP125951	SRR6337444	GSM2871734	MCF7	Illumina HiSeq 2000	Polysome-seq
PRJNA420692	GSE107590	SRP125951	SRR6337445	GSM2871734	MCF7	Illumina HiSeq 2000	Polysome-seq
PRJNA420692	GSE107590	SRP125951	SRR6337446	GSM2871734	MCF7	Illumina HiSeq 2000	Polysome-seq
PRJNA420692	GSE107590	SRP125951	SRR6337447	GSM2871735	MCF7	Illumina HiSeq 2000	Polysome-seq
PRJNA420692	GSE107590	SRP125951	SRR6337448	GSM2871735	MCF7	Illumina HiSeq 2000	Polysome-seq
PRJNA420692	GSE107590	SRP125951	SRR6337449	GSM2871735	MCF7	Illumina HiSeq 2000	Polysome-seq
PRJNA420692	GSE107590	SRP125951	SRR6337450	GSM2871735	MCF7	Illumina HiSeq 2000	Polysome-seq
PRJNA420692	GSE107590	SRP125951	SRR6337455	GSM2871737	MCF7	Illumina HiSeq 2000	Polysome-seq
PRJNA420692	GSE107590	SRP125951	SRR6337456	GSM2871737	MCF7	Illumina HiSeq 2000	Polysome-seq
PRJNA420692	GSE107590	SRP125951	SRR6337457	GSM2871737	MCF7	Illumina HiSeq 2000	Polysome-seq
PRJNA420692	GSE107590	SRP125951	SRR6337458	GSM2871737	MCF7	Illumina HiSeq 2000	Polysome-seq
PRJNA420692	GSE107590	SRP125951	SRR6337459	GSM2871738	MCF7	Illumina HiSeq 2000	Polysome-seq
PRJNA420692	GSE107590	SRP125951	SRR6337460	GSM2871738	MCF7	Illumina HiSeq 2000	Polysome-seq
PRJNA420692	GSE107590	SRP125951	SRR6337461	GSM2871738	MCF7	Illumina HiSeq 2000	Polysome-seq
PRJNA420692	GSE107590	SRP125951	SRR6337462	GSM2871738	MCF7	Illumina HiSeq 2000	Polysome-seq
PRJNA420692	GSE107590	SRP125951	SRR6337467	GSM2871740	MCF7	Illumina HiSeq 2000	Polysome-seq
PRJNA420692	GSE107590	SRP125951	SRR6337468	GSM2871740	MCF7	Illumina HiSeq 2000	Polysome-seq
PRJNA420692	GSE107590	SRP125951	SRR6337469	GSM2871740	MCF7	Illumina HiSeq 2000	Polysome-seq
PRJNA420692	GSE107590	SRP125951	SRR6337470	GSM2871740	MCF7	Illumina HiSeq 2000	Polysome-seq
PRJNA420692	GSE107590	SRP125951	SRR6337471	GSM2871741	MCF7	Illumina HiSeq 2000	Polysome-seq
PRJNA420692	GSE107590	SRP125951	SRR6337472	GSM2871741	MCF7	Illumina HiSeq 2000	Polysome-seq
PRJNA420692	GSE107590	SRP125951	SRR6337473	GSM2871741	MCF7	Illumina HiSeq 2000	Polysome-seq
PRJNA420692	GSE107590	SRP125951	SRR6337474	GSM2871741	MCF7	Illumina HiSeq 2000	Polysome-seq
PRJNA420692	GSE107590	SRP125951	SRR6337479	GSM2871743	MCF7	Illumina HiSeq 2000	Polysome-seq
PRJNA420692	GSE107590	SRP125951	SRR6337480	GSM2871743	MCF7	Illumina HiSeq 2000	Polysome-seq
PRJNA420692	GSE107590	SRP125951	SRR6337481	GSM2871743	MCF7	Illumina HiSeq 2000	Polysome-seq
PRJNA420692	GSE107590	SRP125951	SRR6337482	GSM2871743	MCF7	Illumina HiSeq 2000	Polysome-seq
PRJNA420692	GSE107590	SRP125951	SRR6337483	GSM2871744	MCF7	Illumina HiSeq 2000	Polysome-seq
PRJNA420692	GSE107590	SRP125951	SRR6337484	GSM2871744	MCF7	Illumina HiSeq 2000	Polysome-seq
PRJNA420692	GSE107590	SRP125951	SRR6337485	GSM2871744	MCF7	Illumina HiSeq 2000	Polysome-seq
PRJNA420692	GSE107590	SRP125951	SRR6337486	GSM2871744	MCF7	Illumina HiSeq 2000	Polysome-seq
PRJNA420692	GSE107590	SRP125951	SRR6337491	GSM2871746	MCF7	Illumina HiSeq 2000	Polysome-seq
PRJNA420692	GSE107590	SRP125951	SRR6337492	GSM2871746	MCF7	Illumina HiSeq 2000	Polysome-seq
PRJNA420692	GSE107590	SRP125951	SRR6337493	GSM2871746	MCF7	Illumina HiSeq 2000	Polysome-seq
PRJNA420692	GSE107590	SRP125951	SRR6337494	GSM2871746	MCF7	Illumina HiSeq 2000	Polysome-seq
PRJNA420692	GSE107590	SRP125951	SRR6337495	GSM2871747	MCF7	Illumina HiSeq 2000	Polysome-seq
PRJNA420692	GSE107590	SRP125951	SRR6337496	GSM2871747	MCF7	Illumina HiSeq 2000	Polysome-seq
PRJNA420692	GSE107590	SRP125951	SRR6337497	GSM2871747	MCF7	Illumina HiSeq 2000	Polysome-seq
PRJNA420692	GSE107590	SRP125951	SRR6337498	GSM2871747	MCF7	Illumina HiSeq 2000	Polysome-seq
PRJNA420692	GSE107590	SRP125951	SRR6337503	GSM2871749	MCF7	Illumina HiSeq 2000	Polysome-seq
PRJNA420692	GSE107590	SRP125951	SRR6337504	GSM2871749	MCF7	Illumina HiSeq 2000	Polysome-seq
PRJNA420692	GSE107590	SRP125951	SRR6337505	GSM2871749	MCF7	Illumina HiSeq 2000	Polysome-seq
PRJNA420692	GSE107590	SRP125951	SRR6337506	GSM2871749	MCF7	Illumina HiSeq 2000	Polysome-seq
PRJNA420692	GSE107590	SRP125951	SRR6337507	GSM2871750	MCF7	Illumina HiSeq 2000	Polysome-seq
PRJNA420692	GSE107590	SRP125951	SRR6337508	GSM2871750	MCF7	Illumina HiSeq 2000	Polysome-seq
PRJNA420692	GSE107590	SRP125951	SRR6337509	GSM2871750	MCF7	Illumina HiSeq 2000	Polysome-seq
PRJNA420692	GSE107590	SRP125951	SRR6337510	GSM2871750	MCF7	Illumina HiSeq 2000	Polysome-seq
PRJNA185391	GSE43296	SRP017788	SRR645769	GSM1060226	MDA-MB-231	Illumina HiSeq 2000	Polysome-seq
PRJNA185391	GSE43296	SRP017788	SRR645770	GSM1060227	MDA-MB-231	Illumina HiSeq 2000	Polysome-seq
PRJNA185391	GSE43296	SRP017788	SRR645771	GSM1060228	MDA-MB-231	Illumina HiSeq 2000	Polysome-seq
PRJNA185391	GSE43296	SRP017788	SRR645772	GSM1060229	MDA-MB-231	Illumina HiSeq 2000	Polysome-seq
PRJNA185391	GSE43296	SRP017788	SRR645773	GSM1060230	MDA-MB-231	Illumina HiSeq 2000	Polysome-seq
PRJNA185391	GSE43296	SRP017788	SRR645774	GSM1060231	MDA-MB-231	Illumina HiSeq 2000	Polysome-seq
PRJNA436186	GSE111222	SRP133625	SRR6789180	GSM3025560	HCT116	Illumina HiSeq 2000	Polysome-seq
PRJNA436186	GSE111222	SRP133625	SRR6789181	GSM3025561	HCT116	Illumina HiSeq 2000	Polysome-seq
PRJNA445552	GSE112295	SRP136387	SRR6892909	GSM3067236	MCF7	Illumina HiSeq 2000	Polysome-seq
PRJNA445552	GSE112295	SRP136387	SRR6892910	GSM3067237	MCF7	Illumina HiSeq 2000	Polysome-seq
PRJNA445552	GSE112295	SRP136387	SRR6892911	GSM3067238	MCF7	Illumina HiSeq 2000	Polysome-seq
PRJNA445552	GSE112295	SRP136387	SRR6892913	GSM3067239	MCF7	Illumina HiSeq 2000	Polysome-seq
PRJNA445552	GSE112295	SRP136387	SRR6892915	GSM3067240	MCF7	Illumina HiSeq 2000	Polysome-seq
PRJNA445552	GSE112295	SRP136387	SRR6892916	GSM3067241	MCF7	Illumina HiSeq 2000	Polysome-seq
PRJNA453131	GSE113573	SRP142438	SRR7058986	GSM3109239	HCC1806	Illumina NextSeq 500	Polysome-seq
PRJNA453131	GSE113573	SRP142438	SRR7058987	GSM3109240	HCC1806	Illumina NextSeq 500	Polysome-seq
PRJNA453131	GSE113573	SRP142438	SRR7058988	GSM3109241	HCC1806	Illumina NextSeq 500	Polysome-seq
PRJNA453131	GSE113573	SRP142438	SRR7058989	GSM3109242	HCC1806	Illumina NextSeq 500	Polysome-seq
PRJNA453131	GSE113573	SRP142438	SRR7058990	GSM3109243	HCC1806	Illumina NextSeq 500	Polysome-seq
PRJNA453131	GSE113573	SRP142438	SRR7058991	GSM3109244	HCC1806	Illumina NextSeq 500	Polysome-seq
PRJNA454863	GSE114002	SRP144485	SRR7107294	GSM3130435	HEK293T	Illumina NextSeq 550	Polysome-seq
PRJNA454863	GSE114002	SRP144485	SRR7107295	GSM3130435	HEK293T	Illumina NextSeq 550	Polysome-seq
PRJNA454863	GSE114002	SRP144485	SRR7107296	GSM3130435	HEK293T	Illumina NextSeq 550	Polysome-seq
PRJNA454863	GSE114002	SRP144485	SRR7107297	GSM3130435	HEK293T	Illumina NextSeq 550	Polysome-seq
PRJNA454863	GSE114002	SRP144485	SRR7107298	GSM3130435	HEK293T	Illumina NextSeq 550	Polysome-seq
PRJNA454863	GSE114002	SRP144485	SRR7107299	GSM3130435	HEK293T	Illumina NextSeq 550	Polysome-seq
PRJNA454863	GSE114002	SRP144485	SRR7107300	GSM3130435	HEK293T	Illumina NextSeq 550	Polysome-seq
PRJNA454863	GSE114002	SRP144485	SRR7107301	GSM3130435	HEK293T	Illumina NextSeq 550	Polysome-seq
PRJNA454863	GSE114002	SRP144485	SRR7107302	GSM3130435	HEK293T	Illumina NextSeq 550	Polysome-seq
PRJNA454863	GSE114002	SRP144485	SRR7107303	GSM3130435	HEK293T	Illumina NextSeq 550	Polysome-seq
PRJNA454863	GSE114002	SRP144485	SRR7107304	GSM3130435	HEK293T	Illumina NextSeq 550	Polysome-seq
PRJNA454863	GSE114002	SRP144485	SRR7107305	GSM3130435	HEK293T	Illumina NextSeq 550	Polysome-seq
PRJNA454863	GSE114002	SRP144485	SRR7107306	GSM3130435	HEK293T	Illumina NextSeq 550	Polysome-seq
PRJNA454863	GSE114002	SRP144485	SRR7107307	GSM3130435	HEK293T	Illumina NextSeq 550	Polysome-seq
PRJNA454863	GSE114002	SRP144485	SRR7107308	GSM3130435	HEK293T	Illumina NextSeq 550	Polysome-seq
PRJNA454863	GSE114002	SRP144485	SRR7107309	GSM3130436	HEK293T	Illumina NextSeq 550	Polysome-seq
PRJNA454863	GSE114002	SRP144485	SRR7107310	GSM3130436	HEK293T	Illumina NextSeq 550	Polysome-seq
PRJNA454863	GSE114002	SRP144485	SRR7107311	GSM3130436	HEK293T	Illumina NextSeq 550	Polysome-seq
PRJNA454863	GSE114002	SRP144485	SRR7107312	GSM3130436	HEK293T	Illumina NextSeq 550	Polysome-seq
PRJNA454863	GSE114002	SRP144485	SRR7107313	GSM3130436	HEK293T	Illumina NextSeq 550	Polysome-seq
PRJNA454863	GSE114002	SRP144485	SRR7107314	GSM3130436	HEK293T	Illumina NextSeq 550	Polysome-seq
PRJNA454863	GSE114002	SRP144485	SRR7107315	GSM3130436	HEK293T	Illumina NextSeq 550	Polysome-seq
PRJNA454863	GSE114002	SRP144485	SRR7107316	GSM3130436	HEK293T	Illumina NextSeq 550	Polysome-seq
PRJNA454863	GSE114002	SRP144485	SRR7107317	GSM3130436	HEK293T	Illumina NextSeq 550	Polysome-seq
PRJNA454863	GSE114002	SRP144485	SRR7107318	GSM3130436	HEK293T	Illumina NextSeq 550	Polysome-seq
PRJNA454863	GSE114002	SRP144485	SRR7107319	GSM3130436	HEK293T	Illumina NextSeq 550	Polysome-seq
PRJNA454863	GSE114002	SRP144485	SRR7107320	GSM3130436	HEK293T	Illumina NextSeq 550	Polysome-seq
PRJNA454863	GSE114002	SRP144485	SRR7107321	GSM3130437	HEK293T	Illumina NextSeq 550	Polysome-seq
PRJNA454863	GSE114002	SRP144485	SRR7107322	GSM3130437	HEK293T	Illumina NextSeq 550	Polysome-seq
PRJNA454863	GSE114002	SRP144485	SRR7107323	GSM3130437	HEK293T	Illumina NextSeq 550	Polysome-seq
PRJNA454863	GSE114002	SRP144485	SRR7107324	GSM3130437	HEK293T	Illumina NextSeq 550	Polysome-seq
PRJNA454863	GSE114002	SRP144485	SRR7107325	GSM3130437	HEK293T	Illumina NextSeq 550	Polysome-seq
PRJNA454863	GSE114002	SRP144485	SRR7107326	GSM3130437	HEK293T	Illumina NextSeq 550	Polysome-seq
PRJNA454863	GSE114002	SRP144485	SRR7107327	GSM3130437	HEK293T	Illumina NextSeq 550	Polysome-seq
PRJNA454863	GSE114002	SRP144485	SRR7107328	GSM3130437	HEK293T	Illumina NextSeq 550	Polysome-seq
PRJNA454863	GSE114002	SRP144485	SRR7107329	GSM3130437	HEK293T	Illumina NextSeq 550	Polysome-seq
PRJNA454863	GSE114002	SRP144485	SRR7107330	GSM3130437	HEK293T	Illumina NextSeq 550	Polysome-seq
PRJNA454863	GSE114002	SRP144485	SRR7107331	GSM3130437	HEK293T	Illumina NextSeq 550	Polysome-seq
PRJNA454863	GSE114002	SRP144485	SRR7107332	GSM3130437	HEK293T	Illumina NextSeq 550	Polysome-seq
PRJNA454863	GSE114002	SRP144485	SRR7107333	GSM3130437	HEK293T	Illumina NextSeq 550	Polysome-seq
PRJNA454863	GSE114002	SRP144485	SRR7107334	GSM3130438	HEK293T	Illumina NextSeq 550	Polysome-seq
PRJNA454863	GSE114002	SRP144485	SRR7107335	GSM3130438	HEK293T	Illumina NextSeq 550	Polysome-seq
PRJNA454863	GSE114002	SRP144485	SRR7107336	GSM3130438	HEK293T	Illumina NextSeq 550	Polysome-seq
PRJNA454863	GSE114002	SRP144485	SRR7107337	GSM3130438	HEK293T	Illumina NextSeq 550	Polysome-seq
PRJNA454863	GSE114002	SRP144485	SRR7107338	GSM3130438	HEK293T	Illumina NextSeq 550	Polysome-seq
PRJNA454863	GSE114002	SRP144485	SRR7107339	GSM3130438	HEK293T	Illumina NextSeq 550	Polysome-seq
PRJNA454863	GSE114002	SRP144485	SRR7107340	GSM3130438	HEK293T	Illumina NextSeq 550	Polysome-seq
PRJNA454863	GSE114002	SRP144485	SRR7107341	GSM3130438	HEK293T	Illumina NextSeq 550	Polysome-seq
PRJNA454863	GSE114002	SRP144485	SRR7107342	GSM3130438	HEK293T	Illumina NextSeq 550	Polysome-seq
PRJNA454863	GSE114002	SRP144485	SRR7107343	GSM3130438	HEK293T	Illumina NextSeq 550	Polysome-seq
PRJNA454863	GSE114002	SRP144485	SRR7107344	GSM3130438	HEK293T	Illumina NextSeq 550	Polysome-seq
PRJNA454863	GSE114002	SRP144485	SRR7107345	GSM3130439	HEK293T	Illumina NextSeq 550	Polysome-seq
PRJNA454863	GSE114002	SRP144485	SRR7107346	GSM3130439	HEK293T	Illumina NextSeq 550	Polysome-seq
PRJNA454863	GSE114002	SRP144485	SRR7107347	GSM3130439	HEK293T	Illumina NextSeq 550	Polysome-seq
PRJNA454863	GSE114002	SRP144485	SRR7107348	GSM3130439	HEK293T	Illumina NextSeq 550	Polysome-seq
PRJNA454863	GSE114002	SRP144485	SRR7107349	GSM3130439	HEK293T	Illumina NextSeq 550	Polysome-seq
PRJNA454863	GSE114002	SRP144485	SRR7107350	GSM3130439	HEK293T	Illumina NextSeq 550	Polysome-seq
PRJNA454863	GSE114002	SRP144485	SRR7107351	GSM3130439	HEK293T	Illumina NextSeq 550	Polysome-seq
PRJNA454863	GSE114002	SRP144485	SRR7107352	GSM3130439	HEK293T	Illumina NextSeq 550	Polysome-seq
PRJNA454863	GSE114002	SRP144485	SRR7107353	GSM3130439	HEK293T	Illumina NextSeq 550	Polysome-seq
PRJNA454863	GSE114002	SRP144485	SRR7107354	GSM3130439	HEK293T	Illumina NextSeq 550	Polysome-seq
PRJNA454863	GSE114002	SRP144485	SRR7107355	GSM3130439	HEK293T	Illumina NextSeq 550	Polysome-seq
PRJNA454863	GSE114002	SRP144485	SRR7107356	GSM3130439	HEK293T	Illumina NextSeq 550	Polysome-seq
PRJNA454863	GSE114002	SRP144485	SRR7107357	GSM3130439	HEK293T	Illumina NextSeq 550	Polysome-seq
PRJNA454863	GSE114002	SRP144485	SRR7107358	GSM3130439	HEK293T	Illumina NextSeq 550	Polysome-seq
PRJNA454863	GSE114002	SRP144485	SRR7107359	GSM3130440	HEK293T	Illumina NextSeq 550	Polysome-seq
PRJNA454863	GSE114002	SRP144485	SRR7107360	GSM3130440	HEK293T	Illumina NextSeq 550	Polysome-seq
PRJNA454863	GSE114002	SRP144485	SRR7107361	GSM3130440	HEK293T	Illumina NextSeq 550	Polysome-seq
PRJNA454863	GSE114002	SRP144485	SRR7107362	GSM3130440	HEK293T	Illumina NextSeq 550	Polysome-seq
PRJNA454863	GSE114002	SRP144485	SRR7107363	GSM3130440	HEK293T	Illumina NextSeq 550	Polysome-seq
PRJNA454863	GSE114002	SRP144485	SRR7107364	GSM3130440	HEK293T	Illumina NextSeq 550	Polysome-seq
PRJNA454863	GSE114002	SRP144485	SRR7107365	GSM3130440	HEK293T	Illumina NextSeq 550	Polysome-seq
PRJNA454863	GSE114002	SRP144485	SRR7107366	GSM3130440	HEK293T	Illumina NextSeq 550	Polysome-seq
PRJNA454863	GSE114002	SRP144485	SRR7107367	GSM3130440	HEK293T	Illumina NextSeq 550	Polysome-seq
PRJNA454863	GSE114002	SRP144485	SRR7107368	GSM3130440	HEK293T	Illumina NextSeq 550	Polysome-seq
PRJNA454863	GSE114002	SRP144485	SRR7107369	GSM3130440	HEK293T	Illumina NextSeq 550	Polysome-seq
PRJNA454863	GSE114002	SRP144485	SRR7107370	GSM3130440	HEK293T	Illumina NextSeq 550	Polysome-seq
PRJNA454863	GSE114002	SRP144485	SRR7107371	GSM3130440	HEK293T	Illumina NextSeq 550	Polysome-seq
PRJNA454863	GSE114002	SRP144485	SRR7107372	GSM3130440	HEK293T	Illumina NextSeq 550	Polysome-seq
PRJNA454863	GSE114002	SRP144485	SRR7107373	GSM3130441	HEK293T	Illumina NextSeq 550	Polysome-seq
PRJNA454863	GSE114002	SRP144485	SRR7107374	GSM3130441	HEK293T	Illumina NextSeq 550	Polysome-seq
PRJNA454863	GSE114002	SRP144485	SRR7107375	GSM3130441	HEK293T	Illumina NextSeq 550	Polysome-seq
PRJNA454863	GSE114002	SRP144485	SRR7107376	GSM3130441	HEK293T	Illumina NextSeq 550	Polysome-seq
PRJNA454863	GSE114002	SRP144485	SRR7107377	GSM3130441	HEK293T	Illumina NextSeq 550	Polysome-seq
PRJNA454863	GSE114002	SRP144485	SRR7107378	GSM3130441	HEK293T	Illumina NextSeq 550	Polysome-seq
PRJNA454863	GSE114002	SRP144485	SRR7107379	GSM3130441	HEK293T	Illumina NextSeq 550	Polysome-seq
PRJNA454863	GSE114002	SRP144485	SRR7107380	GSM3130441	HEK293T	Illumina NextSeq 550	Polysome-seq
PRJNA454863	GSE114002	SRP144485	SRR7107381	GSM3130441	HEK293T	Illumina NextSeq 550	Polysome-seq
PRJNA454863	GSE114002	SRP144485	SRR7107382	GSM3130441	HEK293T	Illumina NextSeq 550	Polysome-seq
PRJNA454863	GSE114002	SRP144485	SRR7107383	GSM3130442	HEK293T	Illumina NextSeq 550	Polysome-seq
PRJNA454863	GSE114002	SRP144485	SRR7107384	GSM3130442	HEK293T	Illumina NextSeq 550	Polysome-seq
PRJNA454863	GSE114002	SRP144485	SRR7107385	GSM3130442	HEK293T	Illumina NextSeq 550	Polysome-seq
PRJNA454863	GSE114002	SRP144485	SRR7107386	GSM3130442	HEK293T	Illumina NextSeq 550	Polysome-seq
PRJNA454863	GSE114002	SRP144485	SRR7107387	GSM3130442	HEK293T	Illumina NextSeq 550	Polysome-seq
PRJNA454863	GSE114002	SRP144485	SRR7107388	GSM3130442	HEK293T	Illumina NextSeq 550	Polysome-seq
PRJNA454863	GSE114002	SRP144485	SRR7107389	GSM3130442	HEK293T	Illumina NextSeq 550	Polysome-seq
PRJNA454863	GSE114002	SRP144485	SRR7107390	GSM3130442	HEK293T	Illumina NextSeq 550	Polysome-seq
PRJNA454863	GSE114002	SRP144485	SRR7107391	GSM3130442	HEK293T	Illumina NextSeq 550	Polysome-seq
PRJNA454863	GSE114002	SRP144485	SRR7107392	GSM3130443	HEK293T	Illumina NextSeq 550	Polysome-seq
PRJNA454863	GSE114002	SRP144485	SRR7107393	GSM3130443	HEK293T	Illumina NextSeq 550	Polysome-seq
PRJNA454863	GSE114002	SRP144485	SRR7107394	GSM3130443	HEK293T	Illumina NextSeq 550	Polysome-seq
PRJNA454863	GSE114002	SRP144485	SRR7107395	GSM3130443	HEK293T	Illumina NextSeq 550	Polysome-seq
PRJNA454863	GSE114002	SRP144485	SRR7107396	GSM3130443	HEK293T	Illumina NextSeq 550	Polysome-seq
PRJNA454863	GSE114002	SRP144485	SRR7107397	GSM3130443	HEK293T	Illumina NextSeq 550	Polysome-seq
PRJNA454863	GSE114002	SRP144485	SRR7107398	GSM3130443	HEK293T	Illumina NextSeq 550	Polysome-seq
PRJNA454863	GSE114002	SRP144485	SRR7107399	GSM3130443	HEK293T	Illumina NextSeq 550	Polysome-seq
PRJNA454863	GSE114002	SRP144485	SRR7107400	GSM3130443	HEK293T	Illumina NextSeq 550	Polysome-seq
PRJNA454863	GSE114002	SRP144485	SRR7107401	GSM3130443	HEK293T	Illumina NextSeq 550	Polysome-seq
PRJNA454863	GSE114002	SRP144485	SRR7107402	GSM3130443	HEK293T	Illumina NextSeq 550	Polysome-seq
PRJNA454863	GSE114002	SRP144485	SRR7107403	GSM3130443	HEK293T	Illumina NextSeq 550	Polysome-seq
PRJNA454863	GSE114002	SRP144485	SRR7107404	GSM3130443	HEK293T	Illumina NextSeq 550	Polysome-seq
PRJNA454863	GSE114002	SRP144485	SRR7107405	GSM3130443	HEK293T	Illumina NextSeq 550	Polysome-seq
PRJNA473917	GSE115142	SRP149421	SRR7240618	GSM3167501	MDA-MB-231	Illumina HiSeq 2000	Polysome-seq
PRJNA473917	GSE115142	SRP149421	SRR7240619	GSM3167501	MDA-MB-231	Illumina HiSeq 2000	Polysome-seq
PRJNA473917	GSE115142	SRP149421	SRR7240620	GSM3167502	MDA-MB-231	Illumina HiSeq 2000	Polysome-seq
PRJNA473917	GSE115142	SRP149421	SRR7240621	GSM3167502	MDA-MB-231	Illumina HiSeq 2000	Polysome-seq
PRJNA473917	GSE115142	SRP149421	SRR7240622	GSM3167503	MDA-MB-231	Illumina HiSeq 2000	Polysome-seq
PRJNA473917	GSE115142	SRP149421	SRR7240623	GSM3167503	MDA-MB-231	Illumina HiSeq 2000	Polysome-seq
PRJNA473917	GSE115142	SRP149421	SRR7240624	GSM3167504	MDA-MB-231	Illumina HiSeq 2000	Polysome-seq
PRJNA473917	GSE115142	SRP149421	SRR7240625	GSM3167504	MDA-MB-231	Illumina HiSeq 2000	Polysome-seq
PRJNA473917	GSE115142	SRP149421	SRR7240626	GSM3167505	MDA-MB-231	Illumina HiSeq 2000	Polysome-seq
PRJNA473917	GSE115142	SRP149421	SRR7240627	GSM3167505	MDA-MB-231	Illumina HiSeq 2000	Polysome-seq
PRJNA473917	GSE115142	SRP149421	SRR7240628	GSM3167506	MDA-MB-231	Illumina HiSeq 2000	Polysome-seq
PRJNA473917	GSE115142	SRP149421	SRR7240629	GSM3167506	MDA-MB-231	Illumina HiSeq 2000	Polysome-seq
PRJNA473917	GSE115142	SRP149421	SRR7240630	GSM3167507	MDA-MB-231	Illumina HiSeq 2000	Polysome-seq
PRJNA473917	GSE115142	SRP149421	SRR7240631	GSM3167507	MDA-MB-231	Illumina HiSeq 2000	Polysome-seq
PRJNA473917	GSE115142	SRP149421	SRR7240632	GSM3167508	MDA-MB-231	Illumina HiSeq 2000	Polysome-seq
PRJNA473917	GSE115142	SRP149421	SRR7240633	GSM3167508	MDA-MB-231	Illumina HiSeq 2000	Polysome-seq
PRJNA473917	GSE115142	SRP149421	SRR7240634	GSM3167509	MDA-MB-231	Illumina HiSeq 2000	Polysome-seq
PRJNA473917	GSE115142	SRP149421	SRR7240635	GSM3167509	MDA-MB-231	Illumina HiSeq 2000	Polysome-seq
PRJNA473917	GSE115142	SRP149421	SRR7240636	GSM3167510	MDA-MB-231	Illumina HiSeq 2000	Polysome-seq
PRJNA473917	GSE115142	SRP149421	SRR7240637	GSM3167510	MDA-MB-231	Illumina HiSeq 2000	Polysome-seq
PRJNA473917	GSE115142	SRP149421	SRR7240638	GSM3167511	MDA-MB-231	Illumina HiSeq 2000	Polysome-seq
PRJNA473917	GSE115142	SRP149421	SRR7240639	GSM3167511	MDA-MB-231	Illumina HiSeq 2000	Polysome-seq
PRJNA473917	GSE115142	SRP149421	SRR7240640	GSM3167512	MDA-MB-231	Illumina HiSeq 2000	Polysome-seq
PRJNA473917	GSE115142	SRP149421	SRR7240641	GSM3167512	MDA-MB-231	Illumina HiSeq 2000	Polysome-seq
PRJNA473917	GSE115142	SRP149421	SRR7240642	GSM3167513	MDA-MB-231	Illumina HiSeq 2000	Polysome-seq
PRJNA473917	GSE115142	SRP149421	SRR7240643	GSM3167513	MDA-MB-231	Illumina HiSeq 2000	Polysome-seq
PRJNA189783	GSE44379	SRP018719	SRR742810	GSM1084088	293S	Illumina HiSeq 1000	Polysome-seq
PRJNA189783	GSE44379	SRP018719	SRR742811	GSM1084089	293S	Illumina HiSeq 1000	Polysome-seq
PRJNA189783	GSE44379	SRP018719	SRR742812	GSM1084090	293S	Illumina HiSeq 1000	Polysome-seq
PRJNA189783	GSE44379	SRP018719	SRR742813	GSM1084091	293S	Illumina HiSeq 1000	Polysome-seq
PRJNA189783	GSE44379	SRP018719	SRR742814	GSM1084092	293S	Illumina HiSeq 1000	Polysome-seq
PRJNA189783	GSE44379	SRP018719	SRR742815	GSM1084093	293S	Illumina HiSeq 1000	Polysome-seq
PRJNA189783	GSE44379	SRP018719	SRR742816	GSM1084094	293S	Illumina HiSeq 1000	Polysome-seq
PRJNA189783	GSE44379	SRP018719	SRR742817	GSM1084095	293S	Illumina HiSeq 1000	Polysome-seq
PRJNA189783	GSE44379	SRP018719	SRR742818	GSM1084096	293S	Illumina HiSeq 1000	Polysome-seq
PRJNA189783	GSE44379	SRP018719	SRR742819	GSM1084097	293S	Illumina HiSeq 1000	Polysome-seq
PRJNA189783	GSE44379	SRP018719	SRR742820	GSM1084098	293S	Illumina HiSeq 1000	Polysome-seq
PRJNA189783	GSE44379	SRP018719	SRR742821	GSM1084099	293S	Illumina HiSeq 1000	Polysome-seq
PRJNA189783	GSE44379	SRP018719	SRR742822	GSM1084100	293S	Illumina HiSeq 1000	Polysome-seq
PRJNA189783	GSE44379	SRP018719	SRR742823	GSM1084101	293S	Illumina HiSeq 1000	Polysome-seq
PRJNA189783	GSE44379	SRP018719	SRR742824	GSM1084102	293S	Illumina HiSeq 1000	Polysome-seq
PRJNA189783	GSE44379	SRP018719	SRR742825	GSM1084103	293S	Illumina HiSeq 1000	Polysome-seq
PRJNA193306	GSE45237	SRP019750	SRR786388	GSM1099613	HEK293	Illumina HiSeq 2000	Polysome-seq
PRJNA193306	GSE45237	SRP019750	SRR786392	GSM1099617	HEK293	Illumina HiSeq 2000	Polysome-seq
PRJNA481680	GSE117299	SRP154311	SRR7535558	GSM3290681	HeLa	Illumina NextSeq 500	Polysome-seq
PRJNA481680	GSE117299	SRP154311	SRR7535561	GSM3290684	HeLa	Illumina NextSeq 500	Polysome-seq
PRJNA481680	GSE117299	SRP154311	SRR7535564	GSM3290687	HeLa	Illumina NextSeq 500	Polysome-seq
PRJNA481680	GSE117299	SRP154311	SRR7535567	GSM3290690	HeLa	Illumina NextSeq 500	Polysome-seq
PRJNA523666	GSE126912	SRP186535	SRR8606864	GSM3618041	HBEC	Illumina HiSeq 3000	Polysome-seq
PRJNA523666	GSE126912	SRP186535	SRR8606865	GSM3618042	HBEC	Illumina HiSeq 3000	Polysome-seq
PRJNA523666	GSE126912	SRP186535	SRR8606866	GSM3618043	HBEC	Illumina HiSeq 3000	Polysome-seq
PRJNA523666	GSE126912	SRP186535	SRR8606867	GSM3618044	HBEC	Illumina HiSeq 3000	Polysome-seq
PRJNA523666	GSE126912	SRP186535	SRR8606868	GSM3618045	HBEC	Illumina HiSeq 3000	Polysome-seq
PRJNA523666	GSE126912	SRP186535	SRR8606869	GSM3618046	HBEC	Illumina HiSeq 3000	Polysome-seq
PRJNA523666	GSE126912	SRP186535	SRR8606870	GSM3618047	HBEC	Illumina HiSeq 3000	Polysome-seq
PRJNA523666	GSE126912	SRP186535	SRR8606871	GSM3618048	HBEC	Illumina HiSeq 3000	Polysome-seq
PRJNA523666	GSE126912	SRP186535	SRR8606887	GSM3618064	HBEC	Illumina HiSeq 3000	Polysome-seq
PRJNA523666	GSE126912	SRP186535	SRR8606888	GSM3618065	HBEC	Illumina HiSeq 3000	Polysome-seq
PRJNA523666	GSE126912	SRP186535	SRR8606889	GSM3618066	HBEC	Illumina HiSeq 3000	Polysome-seq
PRJNA523666	GSE126912	SRP186535	SRR8606890	GSM3618067	HBEC	Illumina HiSeq 3000	Polysome-seq
PRJNA523666	GSE126912	SRP186535	SRR8606891	GSM3618068	HBEC	Illumina HiSeq 3000	Polysome-seq
PRJNA523666	GSE126912	SRP186535	SRR8606892	GSM3618069	HBEC	Illumina HiSeq 3000	Polysome-seq
PRJNA523666	GSE126912	SRP186535	SRR8606893	GSM3618070	HBEC	Illumina HiSeq 3000	Polysome-seq
PRJNA523666	GSE126912	SRP186535	SRR8606894	GSM3618071	HBEC	Illumina HiSeq 3000	Polysome-seq
PRJNA523666	GSE126912	SRP186535	SRR8606895	GSM3618072	HBEC	Illumina HiSeq 3000	Polysome-seq
PRJNA523666	GSE126912	SRP186535	SRR8606896	GSM3618073	HBEC	Illumina HiSeq 3000	Polysome-seq
PRJNA523666	GSE126912	SRP186535	SRR8606897	GSM3618074	HBEC	Illumina HiSeq 3000	Polysome-seq
PRJNA523666	GSE126912	SRP186535	SRR8606898	GSM3618075	HBEC	Illumina HiSeq 3000	Polysome-seq
PRJNA523666	GSE126912	SRP186535	SRR8606899	GSM3618076	HBEC	Illumina HiSeq 3000	Polysome-seq
PRJNA523666	GSE126912	SRP186535	SRR8606900	GSM3618077	HBEC	Illumina HiSeq 3000	Polysome-seq
PRJNA523666	GSE126912	SRP186535	SRR8606901	GSM3618078	HBEC	Illumina HiSeq 3000	Polysome-seq
PRJNA523666	GSE126912	SRP186535	SRR8606902	GSM3618079	HBEC	Illumina HiSeq 3000	Polysome-seq
PRJNA401369	NA	SRP118207	SRR6053232	SAMN07603880	HA1800	Illumina HiSeq 4000	RNC-seq
PRJNA401369	NA	SRP118207	SRR6053234	SAMN07603882	U251	Illumina HiSeq 4000	RNC-seq
PRJNA401369	NA	SRP118207	SRR6986841	SAMN07603882	U251	Illumina HiSeq 4000	RNC-seq
PRJNA401369	NA	SRP118207	SRR6987038	SAMN07603880	HA1800	Illumina HiSeq 4000	RNC-seq
