# Supplementary material for: C2CDB: an advanced platform integrating comprehensive information and analysis tools of cancer-related circRNAs
Source: Bioinform Adv. 2024 Aug 16;4(1):vbae112. doi: 10.1093/bioadv/vbae112 (PMC11379471; doi:10.1093/bioadv/vbae112)
Supplement: vbae112_Supplementary_Data [file vbae112_supplementary_data.zip › Supplementary Table S1.xlsx]

## Sheet: Table S1
Source	BioProject	GEO accession	SRA	Data Types	Cancer Type	Sample count	PMID	Study overall design	Treatment	Genetic perturbation	Library construction method	Sequencing platform	Reads size
GEO	PRJNA637187	NA	SRP266211	RNA-Seq	Breast cancer	10	NA	RNA sequencing of triple-negative breast cancer samples was carried out to search differentially expressed genes and differential exressed circular RNA	No treatment	Not perturbed	Non-polyadenylated enrichment library	Illumina HiSeq X Ten	PE150
GEO	PRJDB12535	NA	DRP007829	RNA-Seq	Hepatocellular carcinoma	20	NA	RNA-sequencing of hepatocellular carcinoma and adjacent liver specimens. The goal of this study is to compare gene expressions between HCCs.	No treatment	Not perturbed	Non-polyadenylated enrichment library	Illumina NextSeq 500	PE76
GEO	PRJNA284822	GSE69197	SRP058667	RNA-Seq	Clear cell renal cell carcinoma	6	26181416	To address the need to study frozen clinical specimens using next-generation RNA, DNA, chromatin immunoprecipitation (ChIP) sequencing and protein analyses, we developed a biobank work flow to prospectively collect biospecimens from patients with renal cell carcinoma (RCC). We describe our standard operating procedures and work flow to annotate pathologic results and clinical outcomes. We report …	No treatment	Not perturbed	Non-polyadenylated enrichment library	Illumina HiSeq 2000	PE51
GEO	PRJNA292118	GSE71651	SRP062132	RNA-Seq	Breast cancer	30	28738804	We performed high throughput transcriptome of breast cancer and normal tissues, identifying lincRNA associated molecular subtype with powerful capacity to distinct breast cancer population and predict prognosis. We also identified subtype-specific lincRNAs that may be a useful complement to intrinsic molecular subtype classification when divergence emerges among pathologists.Paired-end transcript…	No treatment	Not perturbed	rRNA depletion library	Illumina Genome Analyzer II	PE124
GEO	PRJNA295149	GSE72820	SRP063499	RNA-Seq	Colorectal cancer	14	NA	Gene expression profiling was carried out in 7 matched colon adenoma samples and normal mucosa to characterize the molecular mechanisms relevant to the etiology ofadenoma and human colorectal carcinoma development	No treatment	Not perturbed	Non-polyadenylated enrichment library	Illumina HiSeq 2000	PE101
GEO	PRJNA309043	NA	SRP068551	RNA-Seq	Hepatocellular carcinoma	18	NA	To conduct clinical cancer research and study the genetic basis of hepatocellular carcinoma	No treatment	Not perturbed	Non-polyadenylated enrichment library	Illumina HiSeq 2000	PE90
GEO	PRJNA310654	GSE77509	SRP069212	RNA-Seq	Hepatocellular carcinoma	40	28194035	Portal vein tumor thrombosis is a strong poor indication of HCC. Characterizing the molecular alterations of these metastatic HCCs is important for understanding the molecular mechanisms during HCC progression and metastasis. Previous genomic studies mainly focus on single molecular layer, such as gene expressions or exonic mutations. In this study, we systematically examined the copy number vari…	No treatment	Not perturbed	rRNA depletion library	Illumina HiSeq 2500	PE100
GEO	PRJNA311161	GSE77661	SRP069760	RNA-Seq	Bladder urothelial carcinoma, Breast cancer, Colorectal cancer, Hepacellular carcinoma, Gastric cancer, Kidney clear cell carcinoma, Prostate adenocarcinoma	14	27050392	Circular RNAs (circRNAs) represent a novel class of widespread and diverse endogenous RNAs that may regulate gene expression in eukaryotes. However, the regulation and function of human circRNAs remain largely unknown. Here we generate ribosomal-depleted RNA sequencing data from six normal tissues and seven cancers, and detect at least 27,000 circRNA candidates.	No treatment	Not perturbed	rRNA depletion and stranded library	Illumina HiSeq 2000	PE101
GEO	PRJNA326252	GSE83520	SRP076801	RNA-Seq	Papillary thyroid carcinoma	24	27459529	To profile transcriptionally dysregulated lncRNAs in PTC and identify lncRNAs associated with clinicopathological characteristics	No treatment	Not perturbed	rRNA depletion and stranded library	Illumina HiSeq 2500	PE100
GEO	PRJNA327548	NA	SRP078156	RNA-Seq	Oral squamous cell carcinoma	78	28878238	Integrated genome and transcriptome analyses for oral squamous cell carcinoma in the Taiwanese population	No treatment	Not perturbed	Non-polyadenylated enrichment library	Illumina NextSeq 500	PE151
GEO	PRJNA331133	GSE84776	SRP079676	RNA-Seq	Lung squamous cell carcinoma	18	28587590	Here we compared the performance of Affymetrix HTA 2.0 microarray and Illumina 2000 RNA-sequencing techniques on the clinical samples collected from patients with lung squamous cell carcinoma	No treatment	Not perturbed	rRNA depletion library	Illumina HiSeq 2000	PE77
GEO	PRJNA340880	GSE86202	SRP083311	RNA-Seq	Glioblastoma	6	NA	Cross-talk between competitive endogenous RNAs (ceRNAs) may play a critical role in revealing potential mechanisms of tumor development and physiology. Glioblastoma is the most common type of malignant primary brain tumor, and the mechanisms of tumor genesis and development in glioblastoma are unclear. Here, to investigate the role of non-coding RNAs and the ceRNA network in glioblastoma, we perf…	No treatment	Not perturbed	Non-polyadenylated enrichment library	Illumina HiSeq 2500	PE150
GEO	PRJNA344682	GSE87410	SRP090523	RNA-Seq	Cervical squamous cell carcinoma, esophageal squamous cell carcinoma, gastric adenocarcinoma, hepatocellular carcinoma, lung adenocarcinoma, lung squamous cell carcinoma, papillary thyroid carcinoma, small-cell lung carcinoma, gastric signet-ring cell carcinoma	12	34489925	We aimed to study the contribution of RNA binding proteins in shaping the highly divergent cancer spliceome	No treatment	Not perturbed	Non-polyadenylated enrichment library	Illumina HiSeq 2000	PE100
GEO	PRJNA350320	GSE89122	SRP091998	RNA-Seq	Collecting duct carcinoma	12	27144525	The genetic landscape and molecular features of collecting duct carcinoma (CDC) of the kidney remain largely unknown. Herein, we performed whole exome sequencing (WES) and transcriptome sequencing (RNASeq) on 7 CDC samples (CDC1 -7). Among the 7 samples, 4 samples with matched non-tumor tissue were used for copy number analysis by SNP array data. No recurrent somatic SNVs were observed except for…	No treatment	Not perturbed	Non-polyadenylated enrichment library	Illumina HiSeq 2000	PE101
GEO	PRJNA352049	GSE89393	SRP092400	RNA-Seq	Colorectal cancer	10	30231850	Here, we report the genomic-scale characterization of metastatic colon cancer transcriptome. Fresh-frozen samples was used to asses differences between normal colon, primary colon tumor an liver metastasis	No treatment	Not perturbed	Non-polyadenylated enrichment library	Ion Torrent Proton	SE100-SE113
GEO	PRJNA354977	NA	SRP095921	RNA-Seq	Hepatocellular carcinoma	2	NA	To infer the influence of different methods of removal of duplicated reads on estimation of gene expression for cancer genomics we analyzed samples of normal liver tissue and hepatocellular carcinoma. For each sample, four protocols of data analysis were applied: processing without deduplication, deduplication with method implemented in samtools, and deduplication based on one or two unique molec…	No treatment	Not perturbed	Non-polyadenylated enrichment library	Illumina HiSeq 2000	PE101
GEO	PRJNA381054	GSE97239	SRP102798	RNA-Seq	Bladder cancer	6	28794202	In order to find out circular RNAs profiles in human bladder cancer tissues and normal bladder tissues, we characterized circuclar RNA transcripts by performing RNA-Seq on ribosomal RNA-depleted total RNA from three pairs of human bladder cancer tissues and paired normal bladder tissues.A computational pipeline based on the anchor alignment of unmapped reads was used to identify circular RNAs. Co…	No treatment	Not perturbed	rRNA depletion and RNase R treatment library	Illumina HiSeq 2000	PE150
GEO	PRJNA389339	NA	SRP108810	RNA-Seq	Papillary thyroid carcinoma	20	NA	This study aims to characterize differentially expressed genes in PTC with and without lymph node metastasis as compared to paired normal adjacent tissues	No treatment	Not perturbed	Non-polyadenylated enrichment library	Ion Torrent Proton	SE58-SE103
GEO	PRJNA391486	GSE100363	SRP110184	RNA-Seq	Gallbladder cancer	8	31623628	We hypothesized that the circRNA will play an important role in the progresion of gallbladder cancer. To test this hypothesis, we collect the gallbladder cancer and matched normal tissue from 4 different patients and examined the circRNA expression in these 8 sampels through next generation sequencing.	No treatment	Not perturbed	rRNA depletion and stranded library	Illumina HiSeq X Ten	PE150
GEO	PRJNA394765	GSE101547	SRP112623	RNA-Seq	Gingivo-Buccal squamous cell carcinoma	24	28886030	Our study has elucidated the immunoregulatory gene expression landscape in primary tumors of Gingivo-Buccal Squamous Cell Carcinoma, as compared to their adjacent normal tissue and computationally estimated a relative composition of various immune cell classes in those tissues. A detailed portrayal of expression variation of immune evasion genes alongwith other potential therapeutic targets have …	No treatment	Not perturbed	rRNA depletion library	Illumina HiSeq 2000	PE100
GEO	PRJNA397117	NA	SRP114925	RNA-Seq	Cervical squamous cell carcinoma	6	28970820	In this study, we explored the expression profiles of lncRNAs, circRNAs, miRNAs, and mRNAs in HPV16 (human papillomavirus genotype 16) caused by cervical squamous cell carcinoma (CSCC) and matched adjacent non-tumor (ATN) tissues with high-throughput RNA sequencing (RNA-seq)	No treatment	Not perturbed	rRNA depletion and stranded library	Illumina HiSeq 2500	PE150
GEO	PRJNA399721	GSE103001	SRP116023	RNA-Seq	Breast cancer	44	29234122	Non-coding RNAs (ncRNA) represent at least 1/5 of the mammalian transcript amount, and about 90% of the genome length is actively transcribed. Many ncRNAs have been demonstrated to play a role in cancer. Among them, natural antisense transcripts (NAT) are RNA sequences which are complementary and overlapping to those of protein-coding transcripts (PCT). NATs were punctually described as regulatin…	No treatment	Not perturbed	rRNA depletion and stranded library	Illumina HiSeq 2000	PE101
GEO	PRJNA411786	GSE104131	SRP118614	RNA-Seq	Prostate cancer	32	29741809	African American men (AAM) are at higher risk of being diagnosed with prostate cancer (PCa) and are at higher risk of dying from the disease compared to European American men (EAM). We sought to better understand PCa molecular diversity that may be underlying these disparities. We ran RNA-sequencing data analysis on high-grade PCa to identify genes showing differential tumor versus normal adjacen…	No treatment	Not perturbed	rRNA depletion library	Illumina HiSeq 2500	PE101
GEO	PRJNA413956	GSE104836	SRP119775	RNA-Seq	Colorectal cancer	20	30039525	LncRNA plays an important role in gene regulation, but its impact on the pathogenesis of colorectal cancer and the biological function of cancer cells is unclear. In this study, we will use the next generation sequencing technique to study the differences of the expression profiles of lncRNA and mRNA in colorectal cancer tissues, analyzing the differentially expressed genes by GO/KEGG enrichment,…	No treatment	Not perturbed	rRNA depletion library	Illumina HiSeq 3000	PE150
GEO	PRJNA414037	GSE104854	SRP119824	RNA-Seq	Lung adenocarcinoma	6	29632808	Noncoding RNAs play important roles in various biological processes and diseases, including cancer. Expression profile of circular RNAs (circRNA) is largely unknown in lung adenocarcinoma. This study is designed to explore mRNA, long noncoding RNA (lncRNA), and circRNA in lung adenocarcinoma	No treatment	Not perturbed	rRNA depletion library	Ion Torrent Proton	SE125-SE147
GEO	PRJNA417154	GSE106534	SRP123728	RNA-Seq	Bladder cancer	10	30237493	To identify critical lncRNAs that contributes to the progression of bladder cancer, NSG was performed in five paired high-grade muscle invasive bladder cancer and normal adjacent tissues and in five lymph node-positive and lymph node-negative bladder cancer tissues. The RNA of tissue was extracted and hybridized on illumina Hiseq 2500	No treatment	Not perturbed	rRNA depletion library	Illumina HiSeq 2500	PE100
GEO	PRJNA420201	GSE107472	SRP125806	RNA-Seq	Cervical cancer	10	29415187	Circular RNAs (circRNAs) are a new class of endogenous and regulatory non-coding RNAs, but their expressions in tumor and plasma are largely unknown. Here, our study firstly suggested that microarray should be more efficient than RNA sequencing for circRNA profiling. Then, we detected ~80,000 circRNAs expressed in cervical tumors and matched normal tissues by microarray, and ~23,000 of them are d…	No treatment	Not perturbed	rRNA depletion and RNase R treatment library	Illumina HiSeq 2500	PE150
GEO	PRJNA428447	GSE108735	SRP128028	RNA-Seq	Clear cell renal cell carcinoma	14	NA	We aim to identify profiling of circRNAs in renal tissue from renal cell carcinoma patients. In this study, seven paired frozen carcinoma tissues as well as normal tissues from patients with renal cell carcinoma were used for circRNA profiling by second generation of RNA sequencing	No treatment	Not perturbed	Non-polyadenylated enrichment library	Illumina HiSeq 4000	PE150
GEO	PRJNA436090	GSE111168	SRP133555	RNA-Seq	Retinoblastoma	6	29741668	mRNA profiles of retinoblastoma samples and para-tumor were generated by deep sequencing, in triplicate, using Illumina	No treatment	Not perturbed	Non-polyadenylated enrichment library	Illumina HiSeq 2000	PE150
GEO	PRJNA436974	GSE111423	SRP133949	RNA-Seq	Hypopharyngeal cancer	6	30365065	RNA-seq to profile circRNA in normal hypopharynx and hypopharyngeal cancer	No treatment	Not perturbed	rRNA depletion and stranded library	Illumina HiSeq 2500	PE150
GEO	PRJNA450481	GSE113230	SRP140592	RNA-Seq	Breast cancer	6	30454010	In an attempt to search for metastasis-associated circRNAs, we performed RNA-sequencing on ribosomal RNA-depleted total RNA from three pairs of triple-negative breast cancer (TNBC) and adjacent normal tissues. A computational pipeline based on the anchor alignment of unmapped reads was used to identify circular RNAs. Taken together, 69,815 distinct circRNAs were found in this study and 87% were d…	No treatment	Not perturbed	rRNA depletion library	Illumina HiSeq 3000	PE150
GEO	PRJNA479459	GSE116589	SRP151911	RNA-Seq	Colorectal cancer	4	NA	In order to confirm that circHIPK3 in colorectal cancerand characterization of its role in carcinogenesis, verified the expression level of circHIPK3 in additon 18 samples, and further collected 30 health controls and 30 colorectal cancer patients for exosome detection. The present study identified circHIPK3 is higher expression in CRC tissues and exosome of CRC patients.	No treatment	Not perturbed	rRNA depletion library	Illumina HiSeq 3000	PE150
GEO	PRJNA486674	GSE118750	SRP158338	RNA-Seq	Tongue squamous cell carcinoma	6	30269358	Circular RNAs (circRNA) are special non-coding RNAs. They are widely present, but with unknown functions. Recent studies have shown that many endogenous circRNAs have sponge function to absorb microRNAs. They can regulate target gene mRNA expression and play important roles in many biological processes. However, expression profile and function of circRNAs in human TSCC haven’t been reported. High…	No treatment	Not perturbed	circRNA enrichment and stranded library	Illumina HiSeq 4000	PE150
GEO	PRJNA497366	GSE121445	SRP166066	RNA-Seq	Gastric cancer	6	32164722	To investigate the role and mechanism of circRNAs in gastric cancer	No treatment	Not perturbed	rRNA depletion and RNase R treatment library	Illumina HiSeq X Ten	PE150
GEO	PRJNA498617	GSE121842	SRP166942	RNA-Seq	Colorectal cancer	6	31169949	Non-codingRNAs play an important roles in cancers. However, the expression profiles of circRNAs (circRNAs) in human colorectal cancer are largely unclear. The present study aimed at screening the differentially expressed circRNAs, microRNAs (miRNAs) and mRNA in CRC tissues and paired adjacent normal tissues, investigating the function and mechanism of them through analyzing related miRNAs and mRN…	No treatment	Not perturbed	rRNA depletion and stranded library	Illumina HiSeq X Ten	PE150
GEO	PRJNA505335	GSE122482	SRP168496	RNA-Seq	Hepatocellular carcinoma	20	NA	We collected primary HCC tumor and matched peritumor tissues from 10 HBV-related HCC patients to analyze the circRNA profile and its alteration in HCC through RNA-seq. A total of 92,204 circRNAs were identified in these 20 tissue samples with more than two unique back-spliced reads, of which 42 circRNAs were dysregulated in all HCC tumor tissue samples when compared with matched peritumor tissues…	No treatment	Not perturbed	rRNA depletion and RNase R treatment library	Illumina HiSeq 3000	PE150
GEO	PRJNA506381	GSE122796	SRP170025	RNA-Seq	Gastric cancer	6	NA	The prognosis after curative resection of gastric cancer (GC) remains unsatisfactory, and thus, the development of treatments involving alternative molecular and genetic targets is critical. Circular RNAs (circRNAs), new stars of the non-coding RNA network, have been identified as critical regulators in various cancers. Here, we aimed to determine the circRNA expression profile and investigate th…	No treatment	Not perturbed	rRNA depletion and stranded library	Illumina HiSeq 2000	PE101
GEO	PRJNA512052	GSE124453	SRP174625	RNA-Seq	Clear cell renal cell carcinoma	6	30849979	Circular RNA (circRNA) is a group of RNA family generated by RNA circularization, which was discovered ubiquitously across different cancers. However, the internal structure of circRNA is hard to be determined since of the alternative splicing happened in exons and introns of circRNA and the cancer-specific alternative splicing of circRNA is less to be identified. Here we proposed a custom tool C…	No treatment	Not perturbed	rRNA depletion, RNase R treatment and stranded library	Illumina HiSeq 2500	PE150
GEO	PRJNA513972	GSE124841	SRP178053	RNA-Seq	Papillary thyroid carcinoma	4	31160577	RNA-seq was performed in human papillary thyroid cancer tissue sample and adjacent normal tissue sample	No treatment	Not perturbed	Non-polyadenylated enrichment library	Illumina HiSeq 2000	PE100
GEO	PRJNA516450	GSE125469	SRP181192	RNA-Seq	Hepatocellular carcinoma	6	31494761	In this paper, a new circRNA was discovered by RNA sequencing, and its relationship with hepatocarcinoma proliferation, apoptosis, invasion and migration and clinical correlation of hepatocellular carcinoma were verified from different angles, providing a basis for further discussion on the mechanism of promoting the occurrence and development of hepatocellular carcinoma	No treatment	Not perturbed	rRNA depletion and stranded library	Illumina HiSeq 4000	PE150
GEO	PRJNA520916	GSE126076	SRP183528	RNA-Seq	Melanoma	6	30914431	We identify the differences in nervous system related genes and pathways inside melanoma and in the tissure adjacent to melanoma tumor	No treatment	Not perturbed	Non-polyadenylated enrichment library	Illumina NextSeq 500	PE76
GEO	PRJNA524228	GSE127165	SRP186837	RNA-Seq	Laryngeal squamous cell carcinoma	114	32487167	Laryngeal squamous cell carcinoma (LSCC) is a common form of head and neck cancer with poor prognosis. However, the mechanism underlying the pathogenesis of LSCC remains unclear. We performed high throughout transcriptome sequencing to identify lncRNA and mRNA that associated with LSCC progression.Transcriptome sequencing were performed on a cohort of LSCC tissues (57 samples) and paired adjacent…	No treatment	Not perturbed	Non-polyadenylated enrichment library	Illumina HiSeq 4000	PE150
GEO	PRJNA526922	GSE128274	SRP188371	RNA-Seq	Hepatocellular carcinoma	8	31156698	To identify HCC-related RNAs, we used four HCC patients’ fresh tumor tissues and paired adjacent non-tumor tissues for RNA sequencing. Differential expression of mRNAs, lncRNAs, circRNAs and miRNAs were then analyzed	No treatment	Not perturbed	rRNA depletion library	Illumina NextSeq 500	PE150
GEO	PRJNA529589	GSE128969	SRP189720	RNA-Seq	Rectal adenocarcinoma	6	31116002	The purpose of this project was to find key long non-coding RNAs and mRNAs in rectal adenocarcinoma. RNA-sequencing was performed to identify the differentially expressed mRNAs (DEmRNAs) and lncRNAs (DElncRNAs) in rectal adenocarcinoma compared to normal tissue	No treatment	Not perturbed	rRNA depletion and stranded library	Illumina HiSeq X Ten	PE100
GEO	PRJNA533799	GSE130078	SRP193095	RNA-Seq	Esophageal squamous cell carcinoma	46	31732666	Esophageal squamous cell carcinoma (ESCC), a major type of primary esophageal cancer in developing countries, displays a very poor clinical outcome in five-year survival rate. Although long non-coding RNAs (lncRNAs) exert critical roles in cancer development, the promising therapeutic targets of ESCC-expressed lncRNAs have not been comprehensively examined and their cancer-driving roles remain la…	No treatment	Not perturbed	rRNA depletion and stranded library	Illumina HiSeq 2000	PE101
GEO	PRJNA546548	GSE132223	SRP200495	RNA-Seq	Gallbladder cancer	6	33252861	In order to analyze the differential profile of RNAs from patients with liver metastasis	No treatment	Not perturbed	rRNA depletion and stranded library	Illumina HiSeq 2000	PE150
GEO	PRJNA553624	GSE133998	SRP214068	RNA-Seq	Breast cancer	12	32838810	We did transcriptomic sequencing of adjacent normal tissues and cancer tissues from 6 breast cancer patients. Total RNA were extracted and library were constructed for the illumina Xten sequencing	No treatment	Not perturbed	rRNA depletion and stranded library	Illumina HiSeq X Ten	PE150
GEO	PRJNA562706	GSE136569	SRP219514	RNA-Seq	Pancreatic ductal adenocarcinoma	10	32366257	Pancreatic ductal adenocarcinoma (PDAC) is one of the most lethal malignany and currently the fourth leading cause of cancer related death worldwide. Circular RNAs (circRNAs) are a kind of novel noncoding RNA with a covalently circular structure arise from the non-canonical splicing of precursor-mRNA(pre-mRNA). To identify circRNAs involved in the progression of PDAC, next-generation sequencing (…	No treatment	Not perturbed	rRNA depletion and RNase R treatment library	Illumina HiSeq X Ten	PE100
GEO	PRJNA562898	GSE136630	SRP219837	RNA-Seq	Colorectal cancer	10	34059508	Enhancer aberrations are beginning to emerge as a key feature of colorectal cancers, however, we have limited understanding of epigenomic patterns that distinguish tumors and underlying heterogeneity between tumors. Here, using epigenomic profiling of colorectal tumors, adenomas and normal colon tissues, we identify unique pattern of regulatory elements in colorectal cancer, which could reliably …	No treatment	Not perturbed	Stranded library	Illumina HiSeq 2000	PE76
GEO	PRJNA563853	GSE136846	SRP220308	RNA-Seq	Hepatocellular carcinoma	12	34602553	The RNA-seq technique was used to sequence the liver cancer tissues and paracancerous tissues of 6 clinical patients, aiming to find differentially expressed genes and transcripts, and to verify the expression level and function of the expression. To improve the accuracy of gene discovery, we used two methods to analyze the sequencing data	No treatment	Not perturbed	Non-polyadenylated enrichment library	Illumina HiSeq 2000	PE101
GEO	PRJNA565403	GSE137308	SRP221590	RNA-Seq	Laryngeal squamous cell carcinoma	6	32174248	Accumulating evidence indicates that long noncoding RNAs can interact with microRNAs to regulate target mRNAs through competing interactions. However, this mechanism remains largely unexplored in laryngeal squamous cell carcinoma. In this study, transcriptome-wide RNA sequencing in 3 pairs of laryngeal squamous cell carcinoma tissues and adjacent normal tissues was performed to investigate the ex…	No treatment	Not perturbed	rRNA depletion and stranded library	Illumina HiSeq 2500	PE150
GEO	PRJNA576867	GSE138702	SRP225068	RNA-Seq	Acute myeloid leukemia	20	31985806	Acute myeloid leukemia (AML) is a genetically heterogeneous disease that is characterized by abnormal clonal proliferation of myeloid progenitor cells found predominately within the bone marrow (BM) and blood. Recent studies suggest that genetic and phenotypic alterations in the BM microenvironment support leukemogenesis and allow leukemic cells to survive and evade chemotherapy-induced death. Ho…	No treatment	Not perturbed	rRNA depletion and stranded library	Illumina HiSeq 3000	PE101
GEO	PRJNA579053	GSE139274	SRP226692	RNA-Seq	Breast cancer	8	31795964	Background: Luminal B cancers show much worse outcomes compared to luminal A. This present study aims to screen key lncRNAs and mRNAs correlated with luminal-B breast cancer. Methods: Luminal-B breast cancer tissue samples and adjacent tissue samples were obtained from 4 patients with luminal-B breast cancer. To obtain differentially expressed mRNAs (DEmRNAs) and lncRNAs (DElncRNAs) between lumin…	No treatment	Not perturbed	Non-polyadenylated enrichment library	Illumina HiSeq X Ten	PE150
GEO	PRJNA580024	GSE139518	SRP227271	RNA-Seq	Pheochromocytoma and paraganglioma	14	32161614	Aim: To investigate the differentially expressed circular RNAs (circRNAs) and their potential functions in pheochromocytomas and paragangliomas (PCC/PGLs). Materials & Methods: We analyzed the expression levels of circRNAs through RNA sequencing in tumor and adjacent normal tissues from 7 PCC/PGL patients. Real-time qPCR was conducted to verify the key candidates identified in the sequencing data…	No treatment	Not perturbed	rRNA depletion and stranded library	Illumina HiSeq X Ten	PE150
GEO	PRJNA586879	GSE139682	SRP227857	RNA-Seq	Gallbladder cancer	20	31792210	Gallbladder cancer is a rare but highly malignant cancer. We performed the transcriptional profile sequencing to figure out the potential mechanisms, which might significantly affect gallbladder cancer progression	No treatment	Not perturbed	Non-polyadenylated enrichment library	Illumina HiSeq X Ten	PE150
GEO	PRJNA601730	GSE143797	SRP242213	RNA-Seq	Nasopharyngeal carcinoma	8	32426279	This study was performed to explore the circRNA profile of nasopharyngeal carcinoma (NPC)	No treatment	Not perturbed	polyA depletion and stranded library	Illumina HiSeq 4000	PE150
GEO	PRJNA603277	GSE144269	SRP245346	RNA-Seq	Hepatocellular carcinoma	140	32873799	Mongolia has the highest reported incidence of (and mortality from) hepatocellular carcinoma (HCC) in the world. This is the first molecular study aiming to characterize the genomic landscape of Mongolian HCC	No treatment	Not perturbed	Stranded library	Illumina NovaSeq 6000	PE151
GEO	PRJNA607023	GSE145372	SRP249688	RNA-Seq	Cervical cancer	8	33024199	mRNA, lncRNA, and miRNA signatures were identified to discriminate cervical adenocarcinoma from normal cervix by whole transcriptome sequencing. We confirmed the RNA-seq data in another cohort of clinical cervical tissue samples by qRT-PCR.We demonstrated that miR-192-5p/HNF1A-AS1/VIL1 panel could accurately discriminates adenocarcinoma from normal cervix. Moreover,we also identified the circRNA …	No treatment	Not perturbed	rRNA depletion and stranded library	Illumina HiSeq X Ten	PE151
GEO	PRJNA622744	GSE147983	SRP255017	RNA-Seq	Bladder cancer	8	32705161	The purpose of this study is to investigate the potential mechanisms that triggering the onset of bladder cancer and to screen differential expressed genes	No treatment	Not perturbed	Stranded library	Illumina HiSeq 4000	PE150
GEO	PRJNA627122	GSE149008	SRP257691	RNA-Seq	Tongue squamous cell carcinoma	12	32923393	The purpose of this study was to identify aberrantly expressed lncRNAs, circular RNAs and the associated TF‐mRNA network in TSCC	No treatment	Not perturbed	Stranded library	Illumina HiSeq 4000	PE150
GEO	PRJNA638934	GSE152309	SRP266969	RNA-Seq	Gastric cancer	10	34385309	To identify GC-related RNAs, we used five GC patients’ fresh tumor tissues and paired adjacent non-tumor tissues for RNA sequencing. Differential expressions of circRNAs and mRNAs were then analyzed	No treatment	Not perturbed	rRNA depletion library	BGISEQ-500	PE150
GEO	PRJNA665735	GSE158596	SRP285424	RNA-Seq	Acute myeloid leukemia	156	33683343	Circular RNAs (circRNAs) are dynamically regulated during differentiation and show cell-type specific expression, which is altered in cancer and can have a direct impact on various hallmarks of cancer. In accordance, we hypothesized that circRNA expression is deregulated in acute myeloid leukemia (AML), and that circRNA candidates might contribute to the pathogenesis of the disease. To identify l…	No treatment	Not perturbed	rRNA depletion and stranded library	Illumina HiSeq 2000	PE101
GEO	PRJNA668068	GSE159220	SRP286740	RNA-Seq	Hepatocellular carcinoma	6	35068348	Analysis of the circular RNA expression proﬁles of tumor and normal tissue samples from Hepatocellular carcinoma (HCC).Find potential circular RNA to serve as diagnostic marker for liver cancer	No treatment	Not perturbed	rRNA depletion and stranded library	Illumina HiSeq 2000	PE150
GEO	PRJNA695017	GSE165595	SRP303386	RNA-Seq	Oligodendroglioma	82	35042936	Using a total of 41 pairs of neurotypicial brain tissue samples and samples of diverse gliomas, we performed strand-specific RNA-seq and analyzed two Alu-associated post-transcriptional regulations, A-to-I editing and circular RNAs, and Alu expression in a genome-wide way	No treatment	Not perturbed	Stranded library	Illumina HiSeq 4000	PE101
GEO	PRJNA704389	GSE167362	SRP307765	RNA-Seq	Cervical cancer	6	33833992	The aim of this study was to construct a lncRNA-mRNA co-expression function network and analyze lncRNAs that might contribute to the pathogenesis of cervical cancer.	No treatment	Not perturbed	Non-polyadenylated enrichment library	Illumina NovaSeq 6000	PE150
GEO	PRJNA707434	GSE168449	SRP309708	RNA-Seq	Papillary thyroid carcinoma	6	35022405	Papillary thyroid cancer (PTC) is a common endocrine tumor with rapidly increasing incidence in recent years. Although the majority of PTC are relatively indolen and have a good prognosis, it still has a certain proportion of PTC which is highly aggressive with lymphatic metastasis, iodine resistance and easy to recur. Circular RNAs as an class of noncoding RNAs are linked to a variety of tumor p…	No treatment	Not perturbed	Non-polyadenylated enrichment library	Illumina NovaSeq 6000	PE150
GEO	PRJNA718084	GSE171011	SRP312486	RNA-Seq	Papillary thyroid carcinoma	8	34188490	Next-generation sequencing (NGS) has revolutionized systems-based analysis of Papillary Thyroid Cancer tissue sample and adjacent normal tissue. The goals of this study are to analysis the different circRNAs expression between Cancer tissue sample and adjacent normal tissue. Quantitative reverse transcription polymerase chain reaction (qRT–PCR) methods and to evaluate protocols for optimal high-t…	No treatment	Not perturbed	Non-polyadenylated enrichment library	Illumina HiSeq 2500	PE150
GEO	PRJNA719412	GSE171415	SRP313282	RNA-Seq	Lung adenocarcinoma	58	34493867	To analyzed the cell of origin and differentiation stages of lung cancer in never-smokers, we performed RNA-seq of 35 lung tumor samples and 32 paired normal lung tissue samples from 34 lung cancer patients. The tumor samples were classified into three subtypes using the somatic copy number aberrations (SCNA) detected by whole genome sequencing. We analyzed the gene expression signatures of relev…	No treatment	Not perturbed	Stranded library	Illumina HiSeq 4000	PE151
GEO	PRJNA723838	GSE173112	SRP315892	RNA-Seq	Cervical cancer	6	35052380	Circular RNA (circRNA) is newly type of noncoding RNA that are formed by back-splicing of exon and play the important functions in tumorigenesis. However, the research of circRNA is deficient in cervical cancer (CC). We performed high-throughput sequencing on cervical cancer tissues and normal cervical control samples. We discovered the up-regulated circYPEL2 (has_circ_0005400) in cervical cancer…	No treatment	Not perturbed	Non-polyadenylated enrichment library	Illumina HiSeq 2000	PE150
GEO	PRJNA728899	GSE174237	SRP319440	RNA-Seq	Gastric cancer	12	34295803	We screened the differentially expressed lncRNA and circRNA in gastrointestinal cancer and its adjacent tissues by whole transcriptome sequencing	No treatment	Not perturbed	Non-polyadenylated enrichment library	Illumina HiSeq 2500	PE150
GEO	PRJNA735698	GSE176271	SRP323004	RNA-Seq	Hepatocellular carcinoma	32	34557219	We evaluate the epigenetic mechanisms of racial disparity in HCC through an integrated analysis of DNA methylation, miRNA, and combined regulation of gene expression. Specifically, we acquired DNA methylation, mRNA-seq, and miRNA-seq data through the analysis of tumor and adjacent normal liver tissues from African Americans (AA) and European Americans (EA) with HCC	No treatment	Not perturbed	Non-polyadenylated enrichment library	Illumina HiSeq 4000	PE150
GEO	PRJNA784605	GSE189830	SRP348461	RNA-Seq	Esophageal squamous cell carcinoma	8	36221055	Altogether 12 tissue specimens were collected from Esophageal squamous cell carcinoma patients (4 normal tissues, 4 cancer adjacent tissue, 4 cancer tissue). Tissue samples were kept in RNA Later solution and preserved in liquid nitrogen. Then, tissue samples were further processed to extract mRNA,lnc RNA and circRNA profile	No treatment	Not perturbed	Stranded library	Illumina HiSeq 4000	PE150
GEO	PRJNA787228	GSE190174	SRP349827	RNA-Seq	Hepatocellular carcinoma	10	35264957	Ten human samples have been analyzed, including five HCC samples and five para-carcinoma samples	No treatment	Not perturbed	rRNA depletion and stranded library	Illumina HiSeq 4000	PE150
GEO	PRJNA789492	GSE191036	SRP351102	RNA-Seq	Bladder cancer	8	NA	To identify essential circRNA that contributes to the progression of BCa, NGS was performed in four paired BCa tissues and normal adjacent tissues (NAT). The RNA of tissue was extracted and hybridized on illumina Hiseq 2500	No treatment	Not perturbed	rRNA depletion and RNase R treatment library	Illumina HiSeq 2500	PE100
GEO	PRJNA791375	GSE192410	SRP351968	RNA-Seq	Ovarian cancer	6	35281849	We collected 3 paired ovarian tumor tissues and ovarian normal tissues. Total RNA was extracted from tissues using Trizol reagent. Then total RNA was processed and circRNAs were profiled using RNA-seq technique. Raw read counts were filtered to remove the genes with a zero read count in 3 or more samples, and then normalized with DESeq2 in the statistical program R (version 4.0.1). Differentially…	No treatment	Not perturbed	rRNA depletion, RNase R treatment and stranded library	Illumina HiSeq 2000	PE150
GEO	PRJNA796293	GSE193453	SRP354466	RNA-Seq	Gastric cancer	6	35265615	To investigate the role and mechanism of mRNAs, long chain non-coding RNAs and circular RNAs in gastric cancer	No treatment	Not perturbed	rRNA depletion and RNase R treatment library	Illumina HiSeq 4000	PE150
GEO	PRJNA808605	GSE197046	SRP360593	RNA-Seq	Wilms tumor	8	35559038	Circular RNA (circRNA), which is a newly discovered non-coding RNA, has been documented to play important roles in miRNA sponges, and the dysregulation of which is involved in cancer development. However, circRNA expression profiles and their role in initiation and progression of Wilms tumor (WT) remain largely unclear at present. Here, we used paired WT samples and high-throughput RNA sequencing…	No treatment	Not perturbed	rRNA depletion and RNase R treatment library	Illumina NovaSeq 6000	PE150
GEO	PRJNA809088	GSE197138	SRP360837	RNA-Seq	head and neck squamous cell carcinomas	6	35854245	Head and neck squamous cell carcinoma (HNSCC) is one severe malignancy driven by complex cellular and signaling mechanisms. However, the roles of circular RNAs (circRNAs) in HNSCC’s development remains poorly understood. Therefore, this study investigated the functions of differentially expressed circRNAs in regulating HNSCC cell functions	No treatment	Not perturbed	rRNA depletion library	Illumina HiSeq 2000	PE150
GEO	PRJNA810353	GSE197443	SRP361460	RNA-Seq	Thyroid carcinoma	8	NA	The goal of this study was to characterize the expression profiles of circular RNAs (circRNAs) in papillary thyroid carcinoma (PTC), analyze their biological function, and discover new biomarkers for PTC	No treatment	Not perturbed	Non-polyadenylated enrichment library	Illumina HiSeq X Ten	PE150
GEO	PRJNA843315	GSE205241	SRP377508	RNA-Seq	Colorectal cancer	12	35773744	To investigate the role of circRNAs in the progression of CRC, we performed RNA sequencing analysis of ribosomal RNA depleted total RNA isolated from 6 paired CRC and adjacent normal tissues	No treatment	Not perturbed	rRNA depletion and stranded library	Illumina NovaSeq 6000	PE151
GEO	PRJNA843947	GSE205121	SRP378184	RNA-Seq	Esophageal squamous cell carcinoma	12	NA	To investigate the role of circRNAs in the progression of ESCC, we performed RNA sequencing analysis of ribosomal RNA depleted total RNA isolated from 6 paired ESCC and adjacent normal tissues	No treatment	Not perturbed	Non-polyadenylated enrichment library	Illumina HiSeq 4000	PE150
West China Hospital	WCH_GC	NA	NA	RNA-Seq	Gastric cancer	34	35236349	To provide a comprehensive landscape of differentially expressed circRNAs in solid tumors	No treatment	Not perturbed	rRNA depletion and stranded library	Illumina HiSeq X Ten	PE150
West China Hospital	WCH_PDAC	NA	NA	RNA-Seq	Pancreatic ductal adenocarcinoma	46	35236349	To provide a comprehensive landscape of differentially expressed circRNAs in solid tumors	No treatment	Not perturbed	rRNA depletion and stranded library	Illumina HiSeq X Ten	PE150
West China Hospital	WCH_ESCC	NA	NA	RNA-Seq	Esophageal squamous cell carcinoma	44	35236349	To provide a comprehensive landscape of differentially expressed circRNAs in solid tumors	No treatment	Not perturbed	rRNA depletion and stranded library	Illumina HiSeq X Ten	PE150
West China Hospital	WCH_LUSC	NA	NA	RNA-Seq	Lung squamous cell carcinoma	36	35236349	To provide a comprehensive landscape of differentially expressed circRNAs in solid tumors	No treatment	Not perturbed	rRNA depletion and stranded library	Illumina HiSeq X Ten	PE150
West China Hospital	WCH_GBM	NA	NA	RNA-Seq	Glioblastoma	76	35236349	To provide a comprehensive landscape of differentially expressed circRNAs in solid tumors	No treatment	Not perturbed	rRNA depletion and stranded library	Illumina HiSeq X Ten	PE150
West China Hospital	WCH_BC	NA	NA	RNA-Seq	Breast cancer	32	35236349	To provide a comprehensive landscape of differentially expressed circRNAs in solid tumors	No treatment	Not perturbed	rRNA depletion and stranded library	Illumina HiSeq X Ten	PE150
West China Hospital	WCH_THCA	NA	NA	RNA-Seq	Thyroid carcinoma	32	35236349	To provide a comprehensive landscape of differentially expressed circRNAs in solid tumors	No treatment	Not perturbed	rRNA depletion and stranded library	Illumina HiSeq X Ten	PE150
West China Hospital	WCH_CRC	NA	NA	RNA-Seq	Colorectal cancer	76	35236349	To provide a comprehensive landscape of differentially expressed circRNAs in solid tumors	No treatment	Not perturbed	rRNA depletion and stranded library	Illumina HiSeq X Ten	PE150
West China Hospital	WCH_LUAD	NA	NA	RNA-Seq	Lung adenocarcinoma	24	35236349	To provide a comprehensive landscape of differentially expressed circRNAs in solid tumors	No treatment	Not perturbed	rRNA depletion and stranded library	Illumina HiSeq X Ten	PE150
West China Hospital	WCH_HCC	NA	NA	RNA-Seq	Hepatocellular carcinoma	36	35236349	To provide a comprehensive landscape of differentially expressed circRNAs in solid tumors	No treatment	Not perturbed	rRNA depletion and stranded library	Illumina HiSeq X Ten	PE150
GEO	PRJNA285313	GSE69362	NA	Microarray	Pancreatic ductal adenocarcinoma	12	26484292	To explore the potential involvement of circular RNAs (circRNAs) in pancreatic ductal adenocarcinoma (PDAC) oncogenesis, we conducted circRNA profiling in six pairs of human PDAC and adjacent normal tissue by microarray. Our results showed that clusters of circRNAs were aberrantly expressed in PDAC compared with normal samples, and provided potential targets for future treatment of PDAC and novel…	No treatment	Not perturbed	circRNA array hybridization	Agilent-069978 Arraystar Human CircRNA microarray V1	Not applicable
GEO	PRJNA312595	GSE78092	NA	Microarray	Gastric cancer	6	28737829	In this study, three cases of gastric cancer were used to acquire the circRNA expression profiling, and qPCR was employed to confirm the results of circRNA chip. The function of the differentially expressed circRAN were analyzed by bioinformatic methods	No treatment	Not perturbed	circRNA array hybridization	ArrayStar Human Circular RNA mircoarray V2.0	Not applicable
GEO	PRJNA313205	GSE78520	NA	Microarray	Hepatocellular carcinoma	6	33500381	In this study, three cases of liver cancer samples were used to acquire the circRNA expression profiling, and qRT-PCR was employed to confirm the results of circRNA microarrays. The functions of the differentially expressed circRNA were analyzed by bioinformatics methods	No treatment	Not perturbed	circRNA array hybridization	Agilent-069978 Arraystar Human CircRNA microarray V1	Not applicable
GEO	PRJNA316520	GSE79634	NA	Microarray	Pancreatic ductal adenocarcinoma	40	29620241	To investigate the expression profile of circular RNAs (circRNAs) in pancreatic ductal adenocarcinoma(PDAC) and to provide more reliable biomarkers and new potential diagnostic and therapeutic targets for PDAC. The circRNA expression levels were measured in 20 paracancerous tissues and 20 PDAC tissues using Arraystar Human CircRNA Array Analysis	No treatment	Not perturbed	circRNA array hybridization	Agilent-069978 Arraystar Human CircRNA microarray V1	Not applicable
GEO	PRJNA326251	GSE83521	NA	Microarray	Gastric cancer	12	28206972	Transcriptional profiling of circular RNA in stage III gastric cancer patient: Tumour vs. Normal mucosa tissue	No treatment	Not perturbed	circRNA array hybridization	Agilent-069978 Arraystar Human CircRNA microarray V1	Not applicable
GEO	PRJNA350394	GSE89143	NA	Microarray	Gastric cancer	6	28544609	A six chip study using total RNA extracted from three gastric cancer tissues and three paracancerous tissues	No treatment	Not perturbed	circRNA array hybridization	Agilent-069978 Arraystar Human CircRNA microarray V1	Not applicable
GEO	PRJNA355651	GSE90737	NA	Microarray	Cervical cancer	10	29415187	Circular RNAs (circRNAs) are a new class of endogenous and regulatory non-coding RNAs, but their expressions in tumor and plasma are largely unknown. Here, our study firstly suggested that microarray should be more efficient than RNA sequencing for circRNA profiling. Then, we detected ~80,000 circRNAs expressed in cervical tumors and matched normal tissues by microarray, and ~23,000 of them are d…	No treatment	Not perturbed	circRNA array hybridization	Agilent-075784 CapitalBio human circRNA Array V1.0 4x180K	Not applicable
GEO	PRJNA358316	GSE92675	NA	Microarray	Bladder cancer	8	27484176	To explore circular RNA (circRNA) expression profiling and their biological functions in bladder cancer, we surveyed the circRNA expression signature of 4 pairs of matched bladder cancer and para-cancer tissues from clinical patients using microarray. Hundreds of significantly changed circRNAs were identified. Our findings provide a novel perspective on transcriptional group and lay the foundatio…	No treatment	Not perturbed	circRNA array hybridization	Agilent-069978 Arraystar Human CircRNA microarray V1	Not applicable
GEO	PRJNA360987	GSE93522	NA	Microarray	Papillary thyroid carcinoma	12	28288173	Non-coding circular RNAs (circRNAs) have displayed dysregulated expression in several human cancers. Here, we profiled the circRNA expression of papillary thyroid carcinoma (PTC) tumors to improve our understanding of PTC pathogenesis as well as to identify potential circRNA biomarkers for PTC	No treatment	Not perturbed	circRNA array hybridization	Agilent-069978 Arraystar Human CircRNA microarray V1	Not applicable
GEO	PRJNA370010	GSE94508	NA	Microarray	Hepatocellular carcinoma	10	28938566	Investigation of circRNA expression profile of hepatocellular carcinoma	No treatment	Not perturbed	circRNA array hybridization	Agilent-069978 Arraystar Human CircRNA microarray V1	Not applicable
GEO	PRJNA371554	GSE94591	NA	Microarray	Acute myeloid leukemia	10	28282919	Circular RNAs (circRNAs) represent a widespread class of non-coding RNAs, which drew little attention in the past. Recently, limited data showed their promising future to act as biomarkers in human cancer, but the characteristics and functions remain largely unknown in hematopoietic malignancies, especially in leukemia. In this study, with the help of circRNA microarray, we demonstrated the expre…	No treatment	Not perturbed	circRNA array hybridization	Agilent-069978 Arraystar Human CircRNA microarray V1	Not applicable
GEO	PRJNA381422	GSE97332	NA	Microarray	Hepatocellular carcinoma	14	28520103	To determine the circRNA expression profile in HCC and matched non-tumor tissues, we used circRNA microArray analysis form Arraystar to examine the expression of circRNAs in HCC and matched non-tumor tissues	No treatment	Not perturbed	circRNA array hybridization	Agilent-069978 Arraystar Human CircRNA microarray V1	Not applicable
GEO	PRJNA381754	GSE97418	NA	Microarray	Hypopharyngeal carcinoma	8	28514762	The expression profiles of circRNA in 4 pairs of hypopharyngeal carcinoma tissues and matched adjacent nomal mucosae were obtained through circRNA microarry detection	No treatment	Not perturbed	circRNA array hybridization	Agilent-075784 human circRNA Array (V1.0) 4x180K and Agilent-079011 human circRNA Array (V1.0) 4x180K	Not applicable
GEO	PRJNA386258	GSE98795	NA	Microarray	Infantile hemangioma	8	29095957	To determine the circRNA expression profile in IH and matched non-tumor tissues, we uesed circRNA microArray analysis form Arraystar to examine the expression of circRNAs in IH and matched non-tumor tissues	No treatment	Not perturbed	circRNA array hybridization	074301 Arraystar Human CircRNA microarray V2	Not applicable
GEO	PRJNA390903	GSE100170	NA	Microarray	Gastric cancer	10	28831102	The circRNAs expression profiles in 5 gastric cancer (GC) and their matched non-gastric cancer (non-GC) tissues were detected by human circRNA expression profile chips, and the differentially expression circRNAs between GC and matched non-GC tissues were then identified	No treatment	Not perturbed	circRNA array hybridization	Agilent-079011 human circRNA Array (V1.0) 4x180K	Not applicable
GEO	PRJNA390938	GSE100186	NA	Microarray	Clear cell renal cell carcinoma	8	33193877	To determine the circRNA expression profile in CCRCC and matched non-tumor tissues, we uesed circRNA microArray analysis form Arraystar to examine the expression of circRNAs in CCRCC and matched non-tumor tissues	No treatment	Not perturbed	circRNA array hybridization	074301 Arraystar Human CircRNA microarray V2	Not applicable
GEO	PRJNA394889	GSE101586	NA	Microarray	Lung adenocarcinoma	10	30507050	Circular RNAs (circRNAs) are a kind of novel non-coding RNAs. Recent evidence has known that circRNAs play important roles in various diseases; however, few circRNAs have been well characterized in lung cancer. Understanding the expression profile of circRNAs and protein-coding genes is critical to discover the pathogenesis of lung cancer	No treatment	Not perturbed	circRNA array hybridization	Agilent-069978 Arraystar Human CircRNA microarray V1	Not applicable
GEO	PRJNA395199	GSE101684	NA	Microarray	Lung adenocarcinoma	8	29241190	To determine the circRNA expression profile in early stage lung adenocarcinoma and matched non-tumor tissues, we used circRNA microArray analysis from Arraystar to examine the expression of circRNAs	No treatment	Not perturbed	circRNA array hybridization	074301 Arraystar Human CircRNA microarray V2	Not applicable
GEO	PRJNA398380	GSE102686	NA	Microarray	Cervical squamous cell carcinoma	10	31256433	Circular RNAs (circRNAs) represent a widespread class of non-coding RNAs, which drew little attention in the past. Recently, limited data showed their promising future to act as biomarkers in human cancer, but the characteristics and functions remain largely unknown in human cervical cancer. In this study, we demonstrated the expression profile of circRNAs in cervical squamous cell carcinoma(SCC)…	No treatment	Not perturbed	circRNA array hybridization	Agilent-069978 Arraystar Human CircRNA microarray V1	Not applicable
GEO	PRJNA400190	GSE103104	NA	Microarray	Esophageal squamous cell carcinoma	10	35557573	To characterize different expressed of circRNA in esophageal carcinoma, ten samples including five tumor tissues and five matched normal adjacent tissues from patients were detected by microarray	No treatment	Not perturbed	circRNA array hybridization	074301 Arraystar Human CircRNA microarray V2	Not applicable
GEO	PRJNA431408	GSE109569	NA	Microarray	Glioblastoma	6	30470262	To identify ceRNA network associated with GBM, a hybridization-based microarray assay was used to analyze three paired GBM tissues with lower expression of miR-422a	No treatment	Not perturbed	circRNA array hybridization	Agilent-078298 human ceRNA array V1.0 4X180K [Probe Name Version]	Not applicable
GEO	PRJNA445280	GSE112214	NA	Microarray	Non-small cell lung cancer	6	37667322	Non-small cell lung cancer (NSCLC) is a common lung disorder.Recent studies have shown that circRNA plays critical roles in a myriad of biological processes and human diseases,Since the roles of circRNA in NSCLC remain unknown,they were investigated in the study.Our findings indicate that the expression profiles of circRNAs have changed in NSCLC as compared with normal lung, and may provide novel…	No treatment	Not perturbed	circRNA array hybridization	Agilent-069978 Arraystar Human CircRNA microarray V1	Not applicable
GEO	PRJNA448781	GSE112719	NA	Microarray	Bladder cancer	6	30305293	We are using circRNA expression profiling to identify novel circular RNA regulating EMT progression in urothelial carcinoma of the bladder	No treatment	Not perturbed	circRNA array hybridization	ArrayStar Human Circular RNA mircoarray V2.0 (8x15K; Agilent-069978)	Not applicable
GEO	PRJNA479516	GSE116617	NA	Microarray	Acute myeloid leukemia	12	30558617	CircRNA microarray was conducted to further explore the underlying circRNA expression alterations in extramedullary infiltration (EMI) of AML. 4 matched samples from EMI, non-EMI AML patients and healthy volunteers were selected. Mononuclear cells from 12 bone marrow samples were separated according to protocols. RNA was then extracted and hybridization for further microarray analysis	No treatment	Not perturbed	circRNA array hybridization	074301 Arraystar Human CircRNA microarray V2	Not applicable
GEO	PRJNA480842	GSE117001	NA	Microarray	Laryngeal squamous cell carcinoma	10	30128795	We explored the whole expression profiles of transcriptome included miRNA, circRNA, lncRNA and mRNA in 5 pairs of LSCC and matched non-LSCC tissues by microarray	No treatment	Not perturbed	circRNA array hybridization	Agilent-079011 human circRNA Array (V1.0) 4x180K	Not applicable
GEO	PRJNA499004	GSE121895	NA	Microarray	Colorectal cancer	4	31619685	We have employed circRNA microarray expression profiling as a discovery platform to identify the dysregulated circRNAs in CRC	No treatment	Not perturbed	circRNA array hybridization	074301 Arraystar Human CircRNA microarray V2	Not applicable
GEO	PRJNA521014	GSE126094	NA	Microarray	Colorectal cancer	20	31300733	Circular RNAs (circRNAs) represent critical roles in the biology of various cancers. However, their expression patterns and biological functions in human colorectal cancer (CRC) remain largely unknown. The aim of this study was to explore circRNAs profiles in CRC and investigate key circRNAs involved in CRC tumourigenesis and progression	No treatment	Not perturbed	circRNA array hybridization	Agilent-069978 Arraystar Human CircRNA microarray V1	Not applicable
GEO	PRJNA522278	GSE126533	NA	Microarray	Lung squamous cell carcinoma	10	31324812	To identifythe the functional roles and the pathophysiological contributions of coding genes and noncoding RNAs in human lung squamous cell carcinoma, we analysed the differenial expression of genes and noncoding RNAs in 5 lung squamous cell carcinoma tissues and the corresponding non-cancerous tissues	No treatment	Not perturbed	circRNA array hybridization	Agilent-078298 human ceRNA array V1.0 4X180K [Feature number version]	Not applicable
GEO	PRJNA543779	GSE131469	NA	Microarray	Chronic lymphocytic leukemia	8	33679895	To identify a novel circRNA which could serve as a plasma biomarker and explore its function and molecular mechanism as well as clinical significance in chronic lymphocytic leukemia (CLL) we performed circRNA microarray analysis	No treatment	Not perturbed	circRNA array hybridization	Agilent-084217 Homo sapiens circRNA array	Not applicable
GEO	PRJNA543816	GSE131481	NA	Microarray	Gastrointestinal stromal tumor	6	31552107	Gastrointestinal stromal tumors (GISTs) are the most common human sarcomas and typically locate in the stomach or small intestine. circular RNAs (circRNAs) were identified to plays vital roles in tumor oncogenesis and progression. To investigate the involvement of differentially expressing genes and circRNAs in GIST , transcriptomic analyses of differential expression genes and circRNAs were perf…	No treatment	Not perturbed	circRNA array hybridization	Agilent-078298 human ceRNA array V1.0 4X180K [Probe Name Version]	Not applicable
GEO	PRJNA545480	GSE131969	NA	Microarray	Esophageal squamous cell carcinoma	6	31722716	Circular RNAs, a novel class of noncoding RNAs, have recently drawn lots of attention in the pathogenesis of human cancers. However, the role of circRNAs in esophageal squamous cell carcinoma remains unclear. In this study, we aimed to identify novel circRNAs that regulate ESCC progression and explored their regulatory mechanisms and clinical significance in ESCC	No treatment	Not perturbed	circRNA array hybridization	Agilent-069978 Arraystar Human CircRNA microarray V1	Not applicable
GEO	PRJNA549859	GSE133058	NA	Microarray	Multiple myeloma	6	31803627	It has been shown that circular RNA (circRNA) is a key regulatory factor in development and progression of human tumors. However, the working mechanism and clinical significance of most circRNAs remain unknown in human cancer, including multiple myeloma (MM), a hematologic malignancy	No treatment	Not perturbed	circRNA array hybridization	074301 Arraystar Human CircRNA microarray V2	Not applicable
GEO	PRJNA576467	GSE138589	NA	Microarray	Colorectal cancer	12	31973707	Examination of circRNA expression in CRC	No treatment	Not perturbed	circRNA array hybridization	Agilent-069978 Arraystar Human CircRNA microarray V1	Not applicable
GEO	PRJNA591554	GSE140927	NA	Microarray	Prostate cancer	8	32117463	In order to develop novel biomarkers in prostate cancer, we applied a competing endogenous RNA (ceRNA) microarray to identify differentially expressed mRNAs, circRNAs and lncRNAs in PCa tissue	No treatment	Not perturbed	circRNA array hybridization	Agilent-078298 human ceRNA array V1.0 4X180K [Probe Name Version]	Not applicable
GEO	PRJNA595491	GSE141977	NA	Microarray	Gastric cancer	6	32896032	In this study, tumor tisuues and adjacent normal tissue in 3 patients with gastric cancer were used to acquire the circular RNAs expression profiling, and qPCR was performed to confirm the results of circular RNA chip	No treatment	Not perturbed	circRNA array hybridization	074301 Arraystar Human CircRNA microarray V2	Not applicable
GEO	PRJNA598583	GSE142837	NA	Microarray	Colorectal cancer	10	NA	To identifythe the functional roles of circRNAs in human colorectal cancer, we analysed the differenial expression of circRNAs in 5 colorectal cancer tissues and the corresponding non-cancerous tissues	No treatment	Not perturbed	circRNA array hybridization	Agilent-069978 Arraystar Human CircRNA microarray V1	Not applicable
GEO	PRJNA613704	GSE147303	NA	Microarray	Gastrointestinal stromal tumor	6	32547593	To determine the circRNA expression profile in gastrointestinal stromal tumor and matched non-tumor tissues, we used circRNA microArray analysis from Arraystar to examine the expression of circRNAs in gastrointestinal stromal tumor and matched non-tumor tissues	No treatment	Not perturbed	circRNA array hybridization	074301 Arraystar Human CircRNA microarray V2	Not applicable
GEO	PRJNA622743	GSE147984	NA	Microarray	Bladder cancer	8	32705161	To determine the circRNA expression profile in BCa and matched non-tumor tissues, we uesed circRNA microArray analysis form Arraystar to examine the expression of circRNAs in BCa and matched non-tumor tissues	No treatment	Not perturbed	circRNA array hybridization	074301 Arraystar Human CircRNA microarray V2	Not applicable
GEO	PRJNA625034	GSE148561	NA	Microarray	Distal cholangiocarcinoma	12	33221765	To explore the differentially expressed (DE) circular (circ)RNAs, competing endogenous RNAs networks, and potential biomarkers in distal cholangiocarcinoma (dCCA), using microarray analysis, a comprehensive circRNA expression profiling was constructed with six paired dCCA tumor and adjacent normal samples	No treatment	Not perturbed	circRNA array hybridization	074301 Arraystar Human CircRNA microarray V2	Not applicable
GEO	PRJNA632541	GSE150476	NA	Microarray	Esophageal squamous cell carcinoma	6	34586741	Circular RNAs (circRNAs) have been identified as a novel class of non-conding RNAs, which are stable and have covalently single-stranded loop configuration.With the improvement of RNA-sequencing and bioimofrmatics, numerous dysregulated expression of circRNAs has been identified in kinds of physiological and pathological processes, especially in tumorigenesis. To date, however, the discovery of c…	No treatment	Not perturbed	circRNA array hybridization	074301 Arraystar Human CircRNA microarray V2	Not applicable
GEO	PRJNA655637	GSE155792	NA	Microarray	Prostate cancer	2	33195183	circRNA expression profile in 1 pair of prostate cancer tissue and adjacent non-neoplastic tissue by circRNA integrated microarrays	No treatment	Not perturbed	circRNA array hybridization	Agilent-084217 CapitalBio Technology Human CircRNA Array v2 [full-layout]	Not applicable
GEO	PRJNA656059	GSE155949	NA	Microarray	Hepatocellular carcinoma	98	34199580	This study aimed to identify differential expression of circRNAs in hepatocellular carcinoma patient tissues	No treatment	Not perturbed	circRNA array hybridization	074301 Arraystar Human CircRNA microarray V2	Not applicable
GEO	PRJNA666207	GSE158695	NA	Microarray	Non-small cell lung cancer	6	33436560	Circular RNAs (circRNAs) are a class of covalently closed single-stranded RNAs that have been demonstrated to involve in cancer progression. Here, we identify circNDUFB2 is downregulated in non-small cell lung cancer (NSCLC) tissues, and it negatively correlates with the malignant features	No treatment	Not perturbed	circRNA array hybridization	Agilent-069978 Arraystar Human CircRNA microarray V1	Not applicable
GEO	PRJNA670167	GSE159669	NA	Microarray	Colorectal cancer	6	NA	To determine the circRNA expression profile in CRC and matched non-tumor tissues, we used circRNA microArray analysis form Arraystar to examine the expression of circRNAs in CRC and matched non-tumor tissues	No treatment	Not perturbed	circRNA array hybridization	074301 Arraystar Human CircRNA microarray V2	Not applicable
GEO	PRJNA685896	GSE163386	NA	Microarray	Acute myeloid leukemia	9	37930606	This study aimed to find the functional circular RNA and further analyze its biological and clinical significance in myelodysplastic syndrome (MDS) and acute myeloid leukemia (AML) patients.The circRNAs profiles were analyzed using the Arraystar human circRNA microarray with bone marrow samples from 5 MDS patients, 5 AML patients and 4 controls	No treatment	Not perturbed	circRNA array hybridization	Agilent-069978 Arraystar Human CircRNA microarray V1	Not applicable
GEO	PRJNA692101	GSE164803	NA	Microarray	Hepatocellular carcinoma	12	35211158	This study evaluates the effect circular RNA (circRNA) has on the development of hepatocellular carcinoma (HCC), which has been an area of limited information in the field. Through microarray analysis, we identified and then characterized the circRNA, circEPS15, which is downregulated in HCC tissue compared to noncancerous tissues	No treatment	Not perturbed	circRNA array hybridization	Agilent-069978 Arraystar Human CircRNA microarray V1	Not applicable
GEO	PRJNA698539	GSE165884	NA	Microarray	Breast cancer	8	36274202	The differently expressed circRNAs were analysis by microarray. There were 256 differentially upregulated circRNAs and 277 differentially downregulated circRNAs based on fold change ≥2.0 and p<0.05. We found hsa_circ_0001583 expression was up-regulated in BC groups (p<0.05) by RT-qPCR. Therefore, we though hsa_circ_0001583 may serve as a novel kind of biomarker for BC	No treatment	Not perturbed	circRNA array hybridization	074301 Arraystar Human CircRNA microarray V2	Not applicable
GEO	PRJNA722493	GSE172229	NA	Microarray	Colorectal cancer	10	34452628	Circular RNA (circRNA) is a kind of transcripts characterized by originating from the back-splicing of pre-mRNA. CircRNAs have higher stability than liner transcripts and are more resistant to RNase R due to their loop structure, which makes circRNAs potential diagnostic markers and therapeutic targets for cancer . The biological functions of circRNAs are widely involved in the proliferation, met…	No treatment	Not perturbed	circRNA array hybridization	Agilent-084217 CapitalBio Technology Human CircRNA Array v2 [full-layout]	Not applicable
GEO	PRJNA725149	GSE173299	NA	Microarray	Papillary thyroid carcinoma	6	34165176	CircRNA deregulation could be a crucial event in thyroid carcinoma. To investigate circRNA signatures present in several papillary thyroid carcinoma (PTC) patients to complement our understanding of PTC pathogenesis. Using microarray technology, we screened the circRNA profiles in 3 pairs of PTC tumors and matching adjacent normal tissues. This study evaluated circRNAs expression profiles and the…	No treatment	Not perturbed	circRNA array hybridization	074301 Arraystar Human CircRNA microarray V2	Not applicable
GEO	PRJNA752353	GSE181523	NA	Microarray	Intrahepatic cholangiocarcinoma	14	34509526	CircRNA microarray was used to screen significantly up-regulated circRNAs in paired ICC and non-tumor tissues	No treatment	Not perturbed	circRNA array hybridization	074301 Arraystar Human CircRNA microarray V2	Not applicable
GEO	PRJNA756311	GSE182471	NA	Microarray	Breast cancer	10	29431182	Circular RNAs (circRNAs) are key regulators in the development and progression of human cancers. A human circRNA microarray analysis was performed to screen for abnormally expressed circRNAs in breast cancer tissue and circRNA-000911 was identified as a circRNA which was significantly downregulated in breast cancer cells. Mechanistic investigations suggested that the enhanced expression of circRN…	No treatment	Not perturbed	circRNA array hybridization	074301 Arraystar Human CircRNA microarray V2	Not applicable
GEO	PRJNA766718	GSE184882	NA	Microarray	Gastric cancer	8	34838011	The present study aimed to identify a specific circular RNA (circRNA) for early diagnosis of gastric cancer (GC)	No treatment	Not perturbed	circRNA array hybridization	074301 Arraystar Human CircRNA microarray V2	Not applicable
GEO	PRJNA813303	GSE197991	NA	Microarray	Colorectal cancer	6	35611168	In order to search for circRNA differentially expressed in colorectal cancer tissues and adjacent normal tissues, the cancer tissues and adjacent normal tissues of 3 patients with colorectal cancer(TNM:ⅡB) were selected for circRNA microarray detection. Differentially expressed circRNAs were screened.Then qRT-PCR was used to verify	No treatment	Not perturbed	circRNA array hybridization	Agilent-085775 Arraystar Human circRNA Epitranscriptomic microarray	Not applicable
